# Supplementary material for: KnockTF: a comprehensive human gene expression profile database with knockdown/knockout of transcription factors
Source: Nucleic Acids Res. 2019 Oct 10;48(D1):D93–D100. doi: 10.1093/nar/gkz881 (PMC6943067; doi:10.1093/nar/gkz881)
Supplement: gkz881_Supplemental_Files [file gkz881_supplemental_files.zip]

Archive with 2 entries (2 files):
- Supplemental table 1.csv
- Supplemental table 2.csv
