# Supplementary material for: KnockTF: a comprehensive human gene expression profile database with knockdown/knockout of transcription factors
Source: Nucleic Acids Res. 2019 Oct 10;48(D1):D93–D100. doi: 10.1093/nar/gkz881 (PMC6943067; doi:10.1093/nar/gkz881)
Supplement: gkz881_Supplemental_Files [file gkz881_supplemental_files.zip › Supplemental table 1.csv]

Supplemental table 1. The 570 human gene expression profile datasets of TF knockdown/knockout.
Dataset_ID	TF	Data_Source	Profile_ID	Platform	Knock_Method	Target_Sequence	TF_Class	TF_Superclass	Biosample_Name	Tissue_Type	Biosample_Type	Pubmed_ID
DataSet_01_001	ESR1	GEO	GSE10061	GPL3921	siRNA	-	Nuclear receptors with C4 zinc fingers	Zinc-coordinating DNA-binding domains	MCF7	Mammary_gland	Cell line	18631401
DataSet_01_002	HNF1A	GEO	GSE103128	GPL18180	shRNA	GATCCGGTCTTCACCTCAGACACTTTC/AAGAGAAGTGTCTGAGGTGAAGACCTTTTTG	Homeo domain factors	Helix-turn-helix domains	HuH7	Liver	Cell line	29466992
DataSet_01_003	MLXIP	GEO	GSE11242	GPL4133	shRNA	-	Basic helix-loop-helix factors (bHLH)	Basic domains	HA1ER	Embryo_kidney	Stem cell	18458340
DataSet_01_004	CREB1	GEO	GSE12056	GPL570	shRNA	GCAAATGACAGTTCAAGCCC/GTACAGCTGGCTAACAATGG/GAGAGAGGTCCGTCTAATG	Basic leucine zipper factors (bZIP)	Basic domains	K562	Haematopoietic_and_lymphoid_tissue	Cell line	18801183
DataSet_01_005	POU5F1	GEO	GSE12320	GPL570	siRNA	-	Homeo domain factors	Helix-turn-helix domains	GBS6	Bone_marrow	Cell line	20203285
DataSet_01_006	PROX1	GEO	GSE12846	GPL570	siRNA	GCAAAGAUGUUGAUCCUUCTT/GAAGGAUCAACAUCUUUGCTT	Homeo domain factors	Helix-turn-helix domains	Primary lymphatic endothelial cells	Foreskin	Primary cell	18815287
DataSet_01_007	NR2F2	GEO	GSE12846	GPL570	siRNA	GGAGCGAGCUGUUUGUGUU/AACACAAACAGCUCGCUCC	Nuclear receptors with C4 zinc fingers	Zinc-coordinating DNA-binding domains	Primary lymphatic endothelial cells	Foreskin	Primary cell	18815287
DataSet_01_008	WT1	GEO	GSE12886	GPL570	siRNA	-	C2H2 zinc finger factors	Zinc-coordinating DNA-binding domains	PLC/PRF/5	Liver	Cell line	19190340
DataSet_01_009	BCL11A	GEO	GSE13284	GPL570	siRNA	GAGCACAAACGGAAACAAU/GCCACAGGAUGACGAUUGU/GCACUUAAGCAAACGGGAA/ACAGAACACUCAUGGAUUA	C2H2 zinc finger factors	Zinc-coordinating DNA-binding domains	CD34-derived erythroid progenitors	Peripheral_blood	Primary cell	19056937
DataSet_01_010	TP53	GEO	GSE13334	GPL4133	shRNA	GACTCCAGTGGTAATCTACT	p53 domain factors	Immunoglobulin fold	iPS cells	Dermal_fibroblasts	Induced pluripotent stem cell	19668191
DataSet_01_011	TP53	GEO	GSE13991	GPL1426	siRNA	-	p53 domain factors	Immunoglobulin fold	U251	Central_nervous_system	Cell line	19139068
DataSet_01_012	FLI1	GEO	GSE14543	GPL96	shRNA	GCAGAACCCTTCTTATGAC	Tryptophan cluster factors	Helix-turn-helix domains	WE68	Bone_marrow	Cell line	19404404
DataSet_01_013	FLI1	GEO	GSE14543	GPL96	shRNA	GCAGAACCCTTCTTATGAC	Tryptophan cluster factors	Helix-turn-helix domains	SK-N-MC	Neuroepithelium	Cell line	19404404
DataSet_01_014	FLI1	GEO	GSE14543	GPL96	shRNA	GCAGAACCCTTCTTATGAC	Tryptophan cluster factors	Helix-turn-helix domains	TC252	Bone_marrow	Cell line	19404404
DataSet_01_015	FLI1	GEO	GSE14543	GPL96	shRNA	GCAGAACCCTTCTTATGAC	Tryptophan cluster factors	Helix-turn-helix domains	STA-ET-1	Bone_marrow	Cell line	19404404
DataSet_01_016	FLI1	GEO	GSE14543	GPL96	shRNA	GCTACGGGCAGCAGAGTTC	Tryptophan cluster factors	Helix-turn-helix domains	STA-ET-7.2	Bone_marrow	Cell line	19404404
DataSet_01_017	ERG	GEO	GSE14801	GPL570	siRNA	GGACAGACUUCCAAGAUGAUU	Tryptophan cluster factors	Helix-turn-helix domains	HUVEC	Umbilical_vein	Cell line	19359602
DataSet_01_018	YY1	GEO	GSE14964	GPL570	shRNA	GCCCTCATAAAGGCTGCACAAAG	C2H2 zinc finger factors	Zinc-coordinating DNA-binding domains	HeLa	Cervix	Cell line	20215434
DataSet_01_019	YY2	GEO	GSE14964	GPL570	shRNA	GCAGTGGGTGAAGGCCAGGCTG	C2H2 zinc finger factors	Zinc-coordinating DNA-binding domains	HeLa	Cervix	Cell line	20215434
DataSet_01_020	CPEB1	GEO	GSE15549	GPL4133	shRNA	-	Others	Unclassified Structure	HeLa	Cervix	Cell line	20364142
DataSet_01_021	STAT1	GEO	GSE15845	GPL6244	shRNA	-	STAT domain factors	Immunoglobulin fold	SCC61	Upper_aerodigestive_tract	Cell line	19891767
DataSet_01_022	RUNX1	GEO	GSE16238	GPL570	siRNA	-	Runt domain factors	Immunoglobulin fold	HTB58	Haematopoietic_and_lymphoid_tissue	Cell line	-
DataSet_01_023	RUNX1	GEO	GSE16238	GPL570	siRNA	-	Runt domain factors	Immunoglobulin fold	TF-1	Haematopoietic_and_lymphoid_tissue	Cell line	-
DataSet_01_024	MITF	GEO	GSE16249	GPL570	siRNA	-	Basic helix-loop-helix factors (bHLH)	Basic domains	NZM15	Skin	Cell line	-
DataSet_01_025	MITF	GEO	GSE16249	GPL570	siRNA	-	Basic helix-loop-helix factors (bHLH)	Basic domains	NZM12	Skin	Cell line	-
DataSet_01_026	PAX3	GEO	GSE16249	GPL570	siRNA	-	Paired box factors	Helix-turn-helix domains	NZM15	Skin	Cell line	-
DataSet_01_027	PAX3	GEO	GSE16249	GPL570	siRNA	-	Paired box factors	Helix-turn-helix domains	NZM12	Skin	Cell line	-
DataSet_01_028	ERG	GEO	GSE16671	GPL6883	shRNA	CAATCTCGAGCTATGGCCAGCACTATTAAGGAAGC/CAATCCCGGGTTAGTAGTAAGTGCCCAGATGAGAAG	Tryptophan cluster factors	Helix-turn-helix domains	VCaP	Prostate	Cell line	20713528
DataSet_01_029	ATM	GEO	GSE1676	GPL201	siRNA	GATCCCCCTGGTTAGCAGAAACGTGCTTCAAGAGAGCACGTTTCTGCTAACCAGTTTTTGGAAA	Others	ENCODE_TF	HEK293	Embryo_kidney	Cell line	15892871
DataSet_01_030	RELA	GEO	GSE1676	GPL201	siRNA	GATCCCCGAAGAGTCCTTTCAGCGGATTCAAGAGATCCGCTGAAAGGACTCTTCTTTTTGGAAA	Rel homology region (RHR) factors	Immunoglobulin fold	HEK293	Embryo_kidney	Cell line	15892871
DataSet_01_031	TP53	GEO	GSE1676	GPL201	siRNA	GATCCCCGACTCCAGTGGTAATCTACTTCAAGAGAGTAGATTACCACTGGAGTCTTTTTGGAAA	p53 domain factors	Immunoglobulin fold	HEK293	Embryo_kidney	Cell line	15892871
DataSet_01_032	STAT6	GEO	GSE17851	GPL6102	siRNA	AAGCAGGAAGAACTGAAGTTT/GAATCAGTCAACGTGTTGTCA/CAGTTCCGCCACTTGCCAAT/GCGCGCTTTGTAGGATTCG	STAT domain factors	Immunoglobulin fold	CD4+ T cells	Peripheral_blood	Primary cell	20620947
DataSet_01_033	ATF3	GEO	GSE18457	GPL4133	siRNA	GAAGAGGUAUUGAAUGCUA	Basic leucine zipper factors (bZIP)	Basic domains	HCT116	Colon	Cell line	22046379
DataSet_01_034	EGR3	GEO	GSE18913	GPL570	siRNA	-	C2H2 zinc finger factors	Zinc-coordinating DNA-binding domains	HUVEC	Umbilical_vein	Cell line	19965691
DataSet_01_035	ETV1	GEO	GSE19396	GPL6947	shRNA	-	Tryptophan cluster factors	Helix-turn-helix domains	GIST882	Gastrointestinal_tissue	Cell line	20927104
DataSet_01_036	ETV1	GEO	GSE19396	GPL6947	shRNA	-	Tryptophan cluster factors	Helix-turn-helix domains	GIST48	Gastrointestinal_tissue	Cell line	20927104
DataSet_01_037	TP53	GEO	GSE19670	GPL570	siRNA	-	p53 domain factors	Immunoglobulin fold	SKBR3	Mammary_gland	Cell line	20227041
DataSet_01_038	TP53	GEO	GSE20076	GPL6884	shRNA	-	p53 domain factors	Immunoglobulin fold	BJ	Skin	Cell line	20228809
DataSet_01_039	TP63	GEO	GSE20286	GPL571	shRNA	-	p53 domain factors	Immunoglobulin fold	MCF10A	Mammary_gland	Cell line	16715076/20194747
DataSet_01_040	TAL1	GEO	GSE20544	GPL6244	shRNA	-	Basic helix-loop-helix factors (bHLH)	Basic domains	JURKAT	Haematopoietic_and_lymphoid_tissue	Cell line	26944678
DataSet_01_041	TAL1	GEO	GSE20545	GPL6244	shRNA	CGGACAAGAAGCTCAGCAA	Basic helix-loop-helix factors (bHLH)	Basic domains	CD34+	Peripheral_blood	Primary cell	21179004
DataSet_01_042	POU5F1	GEO	GSE21135	GPL6947	shRNA	-	Homeo domain factors	Helix-turn-helix domains	H1-hESC	Embryo	Stem cell	20526341
DataSet_01_043	CBFB	GEO	GSE21561	GPL6480	shRNA	-	Others	beta-Scaffold Factors	PPC1	Prostate	Cell line	20607802
DataSet_01_044	MYB	GEO	GSE21943	GPL96	siRNA	-	Tryptophan cluster factors	Helix-turn-helix domains	Primary CD14-myeloblasts	Cord_blood	Primary cell	20686118
DataSet_01_045	PRDM14	GEO	GSE22795	GPL6947	shRNA	-	C2H2 zinc finger factors	Zinc-coordinating DNA-binding domains	H1-hESC	Embryo	Stem cell	20953172
DataSet_01_046	SOX2	GEO	GSE23838	GPL1426	siRNA	AGUGGAAACUUUUGUCGGATT/UCCGACAAAAGUUUCCACUCG/ACCAGCGCAUGGACAGUUATT/UAACUGUCCAUGCGCUGGUTC	High-mobility group (HMG) domain factors	Other all-alpha-helical DNA-binding domains	LN229	Central_nervous_system	Cell line	21211035
DataSet_01_047	RUNX1	GEO	GSE24778	GPL5188	shRNA	-	Runt domain factors	Immunoglobulin fold	K562	Haematopoietic_and_lymphoid_tissue	Cell line	20959602
DataSet_01_048	MYB	GEO	GSE25678	GPL8019	shRNA	CCGGAACAGAATGGAACAGATGACCTCGAGGTCATCTGTTCCATTCTGTTCTTTTTG/CCGGCCAGATTGTAAATGCTCATTTCTCGAGAAATGAGCATTTACAATCTGGTTTTTG	Tryptophan cluster factors	Helix-turn-helix domains	CD34-derived erythroid progenitors	Peripheral_blood	Primary cell	21205891
DataSet_01_049	STAT3	GEO	GSE25867	GPL571	siRNA	-	STAT domain factors	Immunoglobulin fold	DU145	Prostate	Cell line	23288901
DataSet_01_050	STAT6	GEO	GSE25942	GPL6884	siRNA	-	STAT domain factors	Immunoglobulin fold	NCI-H460	Lung	Cell line	22162773
DataSet_01_051	RARA	GEO	GSE26298	GPL570	siRNA	-	Nuclear receptors with C4 zinc fingers	Zinc-coordinating DNA-binding domains	MCF7	Mammary_gland	Cell line	21299862
DataSet_01_052	NR5A1	GEO	GSE26529	GPL6244	shRNA	-	Others	TcoF-DB_TF	NCI-H295R	Adrenal_gland	Cell line	21239516
DataSet_01_053	TFAP2C	GEO	GSE26740	GPL6883	siRNA	GGUACUGAAGCUUUAUUUGdTdT/CAAAUAAAGCUUCAGUACCdTdT	Basic helix-span-helix factors (bHSH)	Basic domains	MCF7	Mammary_gland	Cell line	21572391
DataSet_01_054	PITX2	GEO	GSE27275	GPL6883	siRNA	-	Homeo domain factors	Helix-turn-helix domains	TM1	Eye	Primary cell	-
DataSet_01_055	PITX2	GEO	GSE27275	GPL6883	siRNA	-	Homeo domain factors	Helix-turn-helix domains	TM2	Eye	Primary cell	-
DataSet_01_056	ZEB2	GEO	GSE27966	GPL570	shRNA	-	Homeo domain factors	Helix-turn-helix domains	MDA-MB231	Mammary_gland	Cell line	-
DataSet_01_057	ZEB2	GEO	GSE27966	GPL570	siRNA	-	Homeo domain factors	Helix-turn-helix domains	MDA-MB231	Mammary_gland	Cell line	-
DataSet_01_058	BACH1	GEO	GSE28050	GPL570	esiRNA	-	Basic leucine zipper factors (bZIP)	Basic domains	HEK293T	Embryo_kidney	Cell line	21555518
DataSet_01_059	BACH1	GEO	GSE28050	GPL570	siRNA	-	Basic leucine zipper factors (bZIP)	Basic domains	HEK293T	Embryo_kidney	Cell line	21555518
DataSet_01_060	NFE2L2	GEO	GSE28230	GPL4133	siRNA	-	Basic leucine zipper factors (bZIP)	Basic domains	A549	Lung	Cell line	22789539
DataSet_01_061	GATA2	GEO	GSE28304	GPL570	siRNA	-	Other C4 zinc finger-type factors	Zinc-coordinating DNA-binding domains	HMVEC	Endothelium	Cell line	21666600
DataSet_01_062	RUNX2	GEO	GSE28414	GPL570	siRNA	-	Runt domain factors	Immunoglobulin fold	MCF7VP	Mammary_gland	Cell line	-
DataSet_01_063	YBX1	GEO	GSE28433	GPL6104	siRNA	GGUCCUCCACGCAAUUACCAGCAAA/GACCCUAUGGGCGUCGACCACAGUA	Cold-shock domain factors	beta-Barrel DNA-binding domains	A549	Lung	Cell line	22205655
DataSet_01_064	YBX1	GEO	GSE28433	GPL6104	siRNA	GGUCCUCCACGCAAUUACCAGCAAA/GACCCUAUGGGCGUCGACCACAGUA	Cold-shock domain factors	beta-Barrel DNA-binding domains	MCF7	Mammary_gland	Cell line	22205655
DataSet_01_065	YBX1	GEO	GSE28433	GPL6104	siRNA	GGUCCUCCACGCAAUUACCAGCAAA/GACCCUAUGGGCGUCGACCACAGUA	Cold-shock domain factors	beta-Barrel DNA-binding domains	HCT116	Colon	Cell line	22205655
DataSet_01_066	NKX2-1	GEO	GSE28480	GPL6947	siRNA	-	Homeo domain factors	Helix-turn-helix domains	HCC4019	Lung	Cell line	21907921
DataSet_01_067	NKX2-1	GEO	GSE28480	GPL6947	siRNA	-	Homeo domain factors	Helix-turn-helix domains	H3255	Lung	Cell line	21907921
DataSet_01_068	TP53	GEO	GSE28546	GPL6883	shRNA	-	p53 domain factors	Immunoglobulin fold	Mesenchymal stem cells	Bone_marrow	In vitro differentiated cell	-
DataSet_01_069	SNAI1	GEO	GSE28558	GPL6947	siRNA	-	C2H2 zinc finger factors	Zinc-coordinating DNA-binding domains	A549	Lung	Cell line	20887892
DataSet_01_070	HOXD9	GEO	GSE28618	GPL570	siRNA	GAGUUCGCCUCGUGUAGUUUU/CCACUACGGGAUUAAGCCUGA	Homeo domain factors	Helix-turn-helix domains	U87	Central_nervous_system	Cell line	21600039
DataSet_01_071	ELF5	GEO	GSE30405	GPL6244	siRNA	-	Tryptophan cluster factors	Helix-turn-helix domains	HCC1937	Mammary_gland	Cell line	23300383
DataSet_01_072	PAX2	GEO	GSE30501	GPL570	shRNA	CCGGCGTCTCTTCCATCAACAGAATCTCGAGATTCTGTTGATGGAAGAGACGTTTTT/CCGGCCCAAAGTGGTGGACAAGATTCTCGAGAATCTTGTCCACCACTTTGGGTTTTT/CCGGGATGAAGTCAAGTCGAGTCTACTCGAGTAGACTCGACTTGACTTCATCTTTTT	Paired box factors	Helix-turn-helix domains	TOV21G	Ovary	Cell line	23502471
DataSet_01_073	ZNF148	GEO	GSE31092	GPL571	shRNA	CCGGGCAAAGTTTCAAAGTATGCTTCTCGAGAAGCATACTTTGAAACTTTGCCTTTTT/CCGGGCTTTCGATCAGGAATGAATTCTCGAGAATTCATTCCTGATCGAAAGCCTTTTT	C2H2 zinc finger factors	Zinc-coordinating DNA-binding domains	CD34-derived erythroid progenitors	Peripheral_blood	Primary cell	21828133
DataSet_01_074	CEBPD	GEO	GSE31534	GPL570	siRNA	-	Basic leucine zipper factors (bZIP)	Basic domains	A375	Skin	Cell line	22536322
DataSet_01_075	CEBPZ	GEO	GSE31534	GPL570	siRNA	-	Others	TcoF-DB_TF	A375	Skin	Cell line	22536322
DataSet_01_076	ETS1	GEO	GSE31534	GPL570	siRNA	-	Tryptophan cluster factors	Helix-turn-helix domains	A375	Skin	Cell line	22536322
DataSet_01_077	FOXM1	GEO	GSE31534	GPL570	siRNA	-	Fork head / winged helix factors	Helix-turn-helix domains	A375	Skin	Cell line	22536322
DataSet_01_078	HSF2	GEO	GSE31534	GPL570	siRNA	-	Heat shock factors	Helix-turn-helix domains	A375	Skin	Cell line	22536322
DataSet_01_079	MITF	GEO	GSE31534	GPL570	siRNA	-	Basic helix-loop-helix factors (bHLH)	Basic domains	A375	Skin	Cell line	22536322
DataSet_01_080	RELA	GEO	GSE31534	GPL570	siRNA	-	Rel homology region (RHR) factors	Immunoglobulin fold	A375	Skin	Cell line	22536322
DataSet_01_081	SP1	GEO	GSE31534	GPL570	siRNA	-	C2H2 zinc finger factors	Zinc-coordinating DNA-binding domains	A375	Skin	Cell line	22536322
DataSet_01_082	SP100	GEO	GSE31534	GPL570	siRNA	-	SAND domain factors	alpha-Helices exposed by beta-structures	A375	Skin	Cell line	22536322
DataSet_01_083	STAT1	GEO	GSE31534	GPL570	siRNA	-	STAT domain factors	Immunoglobulin fold	A375	Skin	Cell line	22536322
DataSet_01_084	STAT3	GEO	GSE31534	GPL570	siRNA	-	STAT domain factors	Immunoglobulin fold	A375	Skin	Cell line	22536322
DataSet_01_085	STAT6	GEO	GSE31534	GPL570	siRNA	-	STAT domain factors	Immunoglobulin fold	A375	Skin	Cell line	22536322
DataSet_01_086	HIF1A	GEO	GSE3188	GPL570	siRNA	CUGAUGACCAGCAACUUGAdTdT/UCAAGUUGCUGGUCAUCAGdTdT	Basic helix-loop-helix factors (bHLH)	Basic domains	MCF7	Mammary_gland	Cell line	16565084
DataSet_01_087	HIF1A	GEO	GSE3188	GPL2507	siRNA	CUGAUGACCAGCAACUUGAdTdT/UCAAGUUGCUGGUCAUCAGdTdT	Basic helix-loop-helix factors (bHLH)	Basic domains	MCF7	Mammary_gland	Cell line	16565084
DataSet_01_088	FOXP1	GEO	GSE32968	GPL6480	siRNA	-	Fork head / winged helix factors	Helix-turn-helix domains	HUVEC	Umbilical_vein	Cell line	24023716
DataSet_01_089	NR2F2	GEO	GSE33182	GPL570	siRNA	AGGTAACGTGATTGATTCAGTATCTTA/AGCTCTTGCTTCGTCTCCC	Nuclear receptors with C4 zinc fingers	Zinc-coordinating DNA-binding domains	PC3	Prostate	Cell line	23201680
DataSet_01_090	NR2F2	GEO	GSE33301	GPL570	siRNA	-	Nuclear receptors with C4 zinc fingers	Zinc-coordinating DNA-binding domains	HUVEC	Umbilical_vein	Cell line	22734039
DataSet_01_091	ETV6	GEO	GSE33820	GPL10558	siRNA	-	Tryptophan cluster factors	Helix-turn-helix domains	LOUCY	Haematopoietic_and_lymphoid_tissue	Cell line	22162831
DataSet_01_092	MLXIP	GEO	GSE33967	GPL6244	shRNA	-	Basic helix-loop-helix factors (bHLH)	Basic domains	Nalm6	Haematopoietic_and_lymphoid_tissue	Cell line	22748921
DataSet_01_093	RUNX1	GEO	GSE34594	GPL10558	siRNA	CCUCGAAAUCGUACUGAGAAG/UCUCAGUACGAUUUCGAGGUU	Runt domain factors	Immunoglobulin fold	SKNO-1	Haematopoietic_and_lymphoid_tissue	Cell line	22343733
DataSet_01_094	NANOG	GEO	GSE34904	GPL10558	shRNA	GCATGCAGTTCCAGCCAAA/GGGAAGGCCTTAATGTAAT/GGAACAATCAGGCCTGGAA	Homeo domain factors	Helix-turn-helix domains	H1-hESC	Embryo	Stem cell	22482508
DataSet_01_095	POU5F1	GEO	GSE34904	GPL10558	shRNA	GCTTCAAGAACATGTGTAA/CTAAGGAAGGAATTGGGAA/GCAGAAGTGGGTGGAGGAA	Homeo domain factors	Helix-turn-helix domains	H1-hESC	Embryo	Stem cell	22482508
DataSet_01_096	SOX2	GEO	GSE34904	GPL10558	shRNA	GGAGAGGCTTCTTGCTGAA/GGACAGTTGCAAACGTGAA/AGGTTGACACCGTTGGTAA	High-mobility group (HMG) domain factors	Other all-alpha-helical DNA-binding domains	H1-hESC	Embryo	Stem cell	22482508
DataSet_01_097	SOX2	GEO	GSE34918	GPL10558	shRNA	GGAGAGGCTTCTTGCTGAA/GGACAGTTGCAAACGTGAA/AGGTTGACACCGTTGGTAA	High-mobility group (HMG) domain factors	Other all-alpha-helical DNA-binding domains	H1-hESC	Embryo	Stem cell	22482508
DataSet_01_098	SALL4	GEO	GSE35965	GPL6244	shRNA	-	C2H2 zinc finger factors	Zinc-coordinating DNA-binding domains	SNU398	Liver	Cell line	-
DataSet_01_099	FOS	GEO	GSE36586	GPL14550	siRNA	-	Basic leucine zipper factors (bZIP)	Basic domains	MCF7	Mammary_gland	Cell line	22791811
DataSet_01_100	IRF2	GEO	GSE36988	GPL15394	shRNA	-	Tryptophan cluster factors	Helix-turn-helix domains	Primary CD34+ hematopoietic stem/progenitor cells (HSPCs)	Fetal_liver	Primary cell	23041383
DataSet_01_101	IRF6	GEO	GSE36988	GPL15394	shRNA	-	Tryptophan cluster factors	Helix-turn-helix domains	Primary CD34+ hematopoietic stem/progenitor cells (HSPCs)	Fetal_liver	Primary cell	23041383
DataSet_01_102	MYB	GEO	GSE36988	GPL15394	shRNA	-	Tryptophan cluster factors	Helix-turn-helix domains	Primary CD34+ hematopoietic stem/progenitor cells (HSPCs)	Fetal_liver	Primary cell	23041383
DataSet_01_103	HNF1B	GEO	GSE37290	GPL570	shRNA	-	Homeo domain factors	Helix-turn-helix domains	RMG2	Ovary	Cell line	-
DataSet_01_104	FOXA1	GEO	GSE37314	GPL10558	siRNA	GAGAGAAAAAAUCAACAGC/GCUGUUGAUUUUUUCUCUC	Fork head / winged helix factors	Helix-turn-helix domains	LNCaP	Prostate	Cell line	23539448
DataSet_01_105	FOXA1	GEO	GSE37314	GPL10558	shRNA	GAGAGAAAAAAUCAACAGC/GCUGUUGAUUUUUUCUCUC	Fork head / winged helix factors	Helix-turn-helix domains	22RV1	Prostate	Cell line	23539448
DataSet_01_106	FOXO1	GEO	GSE37409	GPL570	shRNA	TGACTTGGATGGCATGTTCATTGAGCGCT/GAAGAGCTGCATCCATGGACAACAACAGT	Fork head / winged helix factors	Helix-turn-helix domains	EWS-FLI1	Bone	Cell line	23995784
DataSet_01_107	SPDEF	GEO	GSE37662	GPL96	shRNA	ACCTGGACATCTGGAAGTCAG/CTGACTTCCAGATGTCCAGGT	Tryptophan cluster factors	Helix-turn-helix domains	MCF7	Mammary_gland	Cell line	23592399
DataSet_01_108	ARID1A	GEO	GSE37684	GPL10558	shRNA	CCTCTCTTATACACAGCAGAT/CCGTTGATGAACTCATTGGTT	ARID domain factors	Helix-turn-helix domains	OSE4	Ovary	Cell line	21900401
DataSet_01_109	ARID1A	GEO	GSE37684	GPL10558	shRNA	CCTCTCTTATACACAGCAGAT/CCGTTGATGAACTCATTGGTT	ARID domain factors	Helix-turn-helix domains	IOSE80pc	Ovary	Cell line	21900401
DataSet_01_110	HOXA1	GEO	GSE37690	GPL13607	siRNA	-	Homeo domain factors	Helix-turn-helix domains	IMR90	Lung_fibroblast	Cell line	23222703
DataSet_01_111	ESR1	GEO	GSE37820	GPL570	siRNA	-	Nuclear receptors with C4 zinc fingers	Zinc-coordinating DNA-binding domains	MCF7	Mammary_gland	Cell line	-
DataSet_01_112	HSF1	GEO	GSE38058	GPL570	siRNA	-	Heat shock factors	Helix-turn-helix domains	HSC3	Upper_aerodigestive_tract	Cell line	-
DataSet_01_113	GABPA	GEO	GSE38332	GPL570	siRNA	-	Tryptophan cluster factors	Helix-turn-helix domains	A549	Lung	Cell line	23921124
DataSet_01_114	ARID1A	GEO	GSE38380	GPL15207	siRNA	-	ARID domain factors	Helix-turn-helix domains	OE33	Oesophagus	Cell line	23318448
DataSet_01_115	ESRRA	GEO	GSE38690	GPL10739	shRNA	-	Nuclear receptors with C4 zinc fingers	Zinc-coordinating DNA-binding domains	HCT116	Colon	Cell line	23720198
DataSet_01_116	TCF3	GEO	GSE38893	GPL6244	shRNA	-	Basic helix-loop-helix factors (bHLH)	Basic domains	MDA-MB468	Mammary_gland	Cell line	23090119
DataSet_01_117	ID1	GEO	GSE38944	GPL570	siRNA	-	Others	Basic domains	A549	Lung	Cell line	-
DataSet_01_118	ID1	GEO	GSE38944	GPL570	siRNA	-	Others	Basic domains	H1650	Lung	Cell line	-
DataSet_01_119	BRD4	GEO	GSE39580	GPL6480	shRNA	-	Others	TcoF-DB_TcoF	HEK293	Embryo_kidney	Cell line	22897906
DataSet_01_120	GATA3	GEO	GSE39623	GPL6947	siRNA	AAACUAGGUCUGAUAUUCAUU/CUUUAUUGCAUCUGGGUAGUU	Other C4 zinc finger-type factors	Zinc-coordinating DNA-binding domains	MCF7	Mammary_gland	Cell line	23172872
DataSet_01_121	ZIC2	GEO	GSE39704	GPL10332	siRNA	GAAGAGCUGCAACAAAACUTT/AGUUUUGUUGCAGCUCUUCTT/GUGCGAGUUUGAGGGCUGUTT/ACAGCCCUCAAACUCGCACTT	C2H2 zinc finger factors	Zinc-coordinating DNA-binding domains	PANC1	Pancreas	Cell line	26318045
DataSet_01_122	FOXM1	GEO	GSE40051	GPL570	siRNA	CTCTTCTCCCTCAGATATA/GGACCACTTTCCCTACTTT	Fork head / winged helix factors	Helix-turn-helix domains	U87	Central_nervous_system	Cell line	22977194
DataSet_01_123	ZNF91	GEO	GSE40080	GPL5175	siRNA	-	C2H2 zinc finger factors	Zinc-coordinating DNA-binding domains	GIST-T1	Gastrointestinal_tissue	Cell line	-
DataSet_01_124	ZNF100	GEO	GSE40080	GPL5175	siRNA	-	C2H2 zinc finger factors	Zinc-coordinating DNA-binding domains	GIST-T1	Gastrointestinal_tissue	Cell line	-
DataSet_01_125	ZNF43	GEO	GSE40080	GPL5175	siRNA	-	C2H2 zinc finger factors	Zinc-coordinating DNA-binding domains	GIST-T1	Gastrointestinal_tissue	Cell line	-
DataSet_01_126	ZNF85	GEO	GSE40080	GPL5175	siRNA	-	C2H2 zinc finger factors	Zinc-coordinating DNA-binding domains	GIST-T1	Gastrointestinal_tissue	Cell line	-
DataSet_01_127	ZNF254	GEO	GSE40080	GPL5175	siRNA	-	C2H2 zinc finger factors	Zinc-coordinating DNA-binding domains	GIST-T1	Gastrointestinal_tissue	Cell line	-
DataSet_01_128	ZNF431	GEO	GSE40080	GPL5175	siRNA	-	C2H2 zinc finger factors	Zinc-coordinating DNA-binding domains	GIST-T1	Gastrointestinal_tissue	Cell line	-
DataSet_01_129	ZNF665	GEO	GSE40080	GPL5175	siRNA	-	C2H2 zinc finger factors	Zinc-coordinating DNA-binding domains	GIST-T1	Gastrointestinal_tissue	Cell line	-
DataSet_01_130	ZNF708	GEO	GSE40080	GPL5175	siRNA	-	C2H2 zinc finger factors	Zinc-coordinating DNA-binding domains	GIST-T1	Gastrointestinal_tissue	Cell line	-
DataSet_01_131	NFYA	GEO	GSE40215	GPL570	shRNA	-	Heteromeric CCAAT-binding factors	Other all-alpha-helical DNA-binding domains	HeLaS3	Cervix	Cell line	23595228
DataSet_01_132	EGR4	GEO	GSE40558	GPL6480	siRNA	-	C2H2 zinc finger factors	Zinc-coordinating DNA-binding domains	SBC-5	Lung	Cell line	-
DataSet_01_133	ID1	GEO	GSE40614	GPL6883	shRNA	-	Others	Basic domains	GSC2	Neuroepithelium	Stem cell	27477274
DataSet_01_134	ID1	GEO	GSE40614	GPL6883	shRNA	-	Others	Basic domains	GSC8	Neuroepithelium	Stem cell	27477274
DataSet_01_135	SPDEF	GEO	GSE40985	GPL570	shRNA	-	Tryptophan cluster factors	Helix-turn-helix domains	MCF7	Mammary_gland	Cell line	23764000
DataSet_01_136	REST	GEO	GSE41386	GPL570	siRNA	-	C2H2 zinc finger factors	Zinc-coordinating DNA-binding domains	Smooth muscle cells	Uterus	In vitro differentiated cell	23284171
DataSet_01_137	IKZF2	GEO	GSE41796	GPL10332	shRNA	-	C2H2 zinc finger factors	Zinc-coordinating DNA-binding domains	JURKAT	Haematopoietic_and_lymphoid_tissue	Cell line	23600753
DataSet_01_138	IKZF1	GEO	GSE41796	GPL10332	shRNA	-	C2H2 zinc finger factors	Zinc-coordinating DNA-binding domains	JURKAT	Haematopoietic_and_lymphoid_tissue	Cell line	23600753
DataSet_01_139	POLR3A	GEO	GSE42239	GPL570	siRNA	-	Others	ENCODE_TF	MCF7	Mammary_gland	Cell line	26067234
DataSet_01_140	SOX4	GEO	GSE4225	GPL96	shRNA	AAGACGACCTGCTCGACCTGA/AACTCCAAACCGGCGCAGAAA	High-mobility group (HMG) domain factors	Other all-alpha-helical DNA-binding domains	ACC3	Parotid_gland	Cell line	16636670
DataSet_01_141	NR3C1	GEO	GSE42538	GPL6244	siRNA	-	Nuclear receptors with C4 zinc fingers	Zinc-coordinating DNA-binding domains	Endometrial stromal cells	Uterus	Primary cell	23275455
DataSet_01_142	LEF1	GEO	GSE42637	GPL570	siRNA	-	High-mobility group (HMG) domain factors	Other all-alpha-helical DNA-binding domains	BL2	Lymph	Cell line	23375451
DataSet_01_143	GLI2	GEO	GSE42903	GPL6244	siRNA	-	C2H2 zinc finger factors	Zinc-coordinating DNA-binding domains	U2OS	Bone_marrow	Cell line	-
DataSet_01_144	ZFX	GEO	GSE43021	GPL6244	shRNA	-	C2H2 zinc finger factors	Zinc-coordinating DNA-binding domains	NOMO-1	Haematopoietic_and_lymphoid_tissue	Cell line	-
DataSet_01_145	REST	GEO	GSE43033	GPL6244	siRNA	UAUCUUAACAGGUUCCUUCUGGACC	C2H2 zinc finger factors	Zinc-coordinating DNA-binding domains	H295R/TR	Adrenal_gland	Cell line	23907384
DataSet_01_146	SF1	GEO	GSE43033	GPL6244	siRNA	AGAGCCAGAGCUGCAAGAUCGACAA	Nuclear receptors with C4 zinc fingers	Zinc-coordinating DNA-binding domains	H295R/TR	Adrenal_gland	Cell line	23907384
DataSet_01_147	EHF	GEO	GSE43157	GPL6244	siRNA	-	Tryptophan cluster factors	Helix-turn-helix domains	Corneal epithelial cells	Corneal_epithelial	Primary cell	24142692
DataSet_01_148	MYBL2	GEO	GSE43400	GPL15401	shRNA	-	Tryptophan cluster factors	Helix-turn-helix domains	CD34+ BM cells	Bone_marrow	Primary cell	23878725
DataSet_01_149	ETS2	GEO	GSE43459	GPL6244	siRNA	-	Tryptophan cluster factors	Helix-turn-helix domains	H441	Lung	Cell line	23659968
DataSet_01_150	TFAP2C	GEO	GSE44203	GPL14951	shRNA	-	Basic helix-span-helix factors (bHSH)	Basic domains	MCF7	Mammary_gland	Cell line	-
DataSet_01_151	TEAD4	GEO	GSE44383	GPL10558	shRNA	-	TEA domain factors	Helix-turn-helix domains	SNU216	Stomach	Cell line	24325916
DataSet_01_152	TAL1	GEO	GSE44444	GPL6244	shRNA	-	Basic helix-loop-helix factors (bHLH)	Basic domains	ECFCs	Umbilical_cord_blood	Primary cell	24792117
DataSet_01_153	LIN28B	GEO	GSE44613	GPL570	siRNA	GGGAAGACAGGAAGCAGAAUU/UUCUGCUUCCUGUCUUCCCUU/AGGGAAGACACUACAGAAAUU/UUUCUGUAGUGUCUUCCCUUU/GGAAGGAUUUAGAAGCCUAUU/UAGGCUUCUAAAUCCUUCCUU	Others	beta-Scaffold Factors	HEK293	Embryo_kidney	Cell line	23481595
DataSet_01_154	STAT1	GEO	GSE44652	GPL570	shRNA	-	STAT domain factors	Immunoglobulin fold	JURKAT	Haematopoietic_and_lymphoid_tissue	Cell line	23471820
DataSet_01_155	HSF1	GEO	GSE44867	GPL570	shRNA	GCAGGTTGTTCATAGTCAGAA/GCCCAAGTACTTCAAGCACAA	Heat shock factors	Helix-turn-helix domains	A375	Skin	Cell line	23615731
DataSet_01_156	HIF1A	GEO	GSE44943	GPL6244	shRNA	-	Basic helix-loop-helix factors (bHLH)	Basic domains	HepG2	Liver	Cell line	23649089
DataSet_01_157	ZFX	GEO	GSE45265	GPL6244	shRNA	-	C2H2 zinc finger factors	Zinc-coordinating DNA-binding domains	DAOY	Central_nervous_system	Cell line	-
DataSet_01_158	HMGA1	GEO	GSE45483	GPL5175	shRNA	CAACTCCAGGAAGGAAACCAA	A.T hook factors	beta-Sheet binding to DNA	MDA-MB231	Mammary_gland	Cell line	23658826
DataSet_01_159	RUNX1	GEO	GSE45743	GPL6244	siRNA	-	Runt domain factors	Immunoglobulin fold	Kasumi-1	Haematopoietic_and_lymphoid_tissue	Cell line	24055056
DataSet_01_160	MYCN	GEO	GSE45967	GPL13158	siRNA	-	Basic helix-loop-helix factors (bHLH)	Basic domains	SKNBE2	Autonomic_ganglia	Cell line	25925418
DataSet_01_161	ETV1	GEO	GSE46329	GPL6947	shRNA	GTGGGAGTAATCTAAACATTT/CGACCCAGTGTATGAACACAA	Tryptophan cluster factors	Helix-turn-helix domains	LNCaP	Prostate	Cell line	23817021
DataSet_01_162	ELK1	GEO	GSE46333	GPL14550	siRNA	-	Tryptophan cluster factors	Helix-turn-helix domains	CD4+ T cells	Peripheral_blood	Primary cell	24401939
DataSet_01_163	GATA3	GEO	GSE46333	GPL14550	siRNA	-	Other C4 zinc finger-type factors	Zinc-coordinating DNA-binding domains	CD4+ T cells	Peripheral_blood	Primary cell	24401939
DataSet_01_164	JUN	GEO	GSE46333	GPL14550	siRNA	-	Basic leucine zipper factors (bZIP)	Basic domains	CD4+ T cells	Peripheral_blood	Primary cell	24401939
DataSet_01_165	MAF	GEO	GSE46333	GPL14550	siRNA	-	Basic leucine zipper factors (bZIP)	Basic domains	CD4+ T cells	Peripheral_blood	Primary cell	24401939
DataSet_01_166	NFATC3	GEO	GSE46333	GPL14550	siRNA	-	Others	beta-Scaffold Factors	CD4+ T cells	Peripheral_blood	Primary cell	24401939
DataSet_01_167	NFKB1	GEO	GSE46333	GPL14550	siRNA	-	Rel homology region (RHR) factors	Immunoglobulin fold	CD4+ T cells	Peripheral_blood	Primary cell	24401939
DataSet_01_168	STAT3	GEO	GSE46333	GPL14550	siRNA	-	STAT domain factors	Immunoglobulin fold	CD4+ T cells	Peripheral_blood	Primary cell	24401939
DataSet_01_169	HOXB7	GEO	GSE46393	GPL10332	siRNA	-	Homeo domain factors	Helix-turn-helix domains	MIA PaCa-2	Pancreas	Cell line	24088503
DataSet_01_170	HOXB7	GEO	GSE46393	GPL10332	siRNA	-	Homeo domain factors	Helix-turn-helix domains	Capan-1	Pancreas	Cell line	24088503
DataSet_01_171	FOSL1	GEO	GSE46440	GPL11532	siRNA	-	Basic leucine zipper factors (bZIP)	Basic domains	BT549	Mammary_gland	Cell line	24830720
DataSet_01_172	JUN	GEO	GSE46440	GPL11532	siRNA	-	Basic leucine zipper factors (bZIP)	Basic domains	BT549	Mammary_gland	Cell line	24830720
DataSet_01_173	ESRRG	GEO	GSE46463	GPL10558	siRNA	-	Nuclear receptors with C4 zinc fingers	Zinc-coordinating DNA-binding domains	Trophoblast cells	Placenta_tissue	In vitro differentiated cell	23584901
DataSet_01_174	NR4A1	GEO	GSE46994	GPL10558	siRNA	CAGUCCAGCCAUGCUCCUC	Nuclear receptors with C4 zinc fingers	Zinc-coordinating DNA-binding domains	PANC1	Pancreas	Cell line	24515801
DataSet_01_175	TP53	GEO	GSE47436	GPL570	siRNA	-	p53 domain factors	Immunoglobulin fold	SAECs	Lung	Cell line	24726368
DataSet_01_176	NR2F2	GEO	GSE47438	GPL6947	siRNA	-	Nuclear receptors with C4 zinc fingers	Zinc-coordinating DNA-binding domains	TOV112D	Ovary	Cell line	23690307
DataSet_01_177	NR2F2	GEO	GSE47438	GPL6947	siRNA	-	Nuclear receptors with C4 zinc fingers	Zinc-coordinating DNA-binding domains	ES2	Ovary	Cell line	23690307
DataSet_01_178	HSF1	GEO	GSE47693	GPL6884	shRNA	-	Heat shock factors	Helix-turn-helix domains	KYN2	Liver	Cell line	-
DataSet_01_179	ETV1	GEO	GSE47750	GPL10558	shRNA	GUGCCUGUACAAUGUCAGU/UUCGAUGGAGACAUCAAAC	Tryptophan cluster factors	Helix-turn-helix domains	LNCaP	Prostate	Cell line	26731476
DataSet_01_180	STAT3	GEO	GSE47763	GPL10558	siRNA	-	STAT domain factors	Immunoglobulin fold	OE21	Oesophagus	Cell line	23912451
DataSet_01_181	STAT3	GEO	GSE47763	GPL10558	siRNA	-	STAT domain factors	Immunoglobulin fold	OE33	Oesophagus	Cell line	23912451
DataSet_01_182	NR5A2	GEO	GSE47803	GPL6947	siRNA	-	Nuclear receptors with C4 zinc fingers	Zinc-coordinating DNA-binding domains	MCF7	Mammary_gland	Cell line	24049078
DataSet_01_183	TP63	GEO	GSE48124	GPL10558	shRNA	-	p53 domain factors	Immunoglobulin fold	UC14	Bladder	Cell line	24525232
DataSet_01_184	STAT3	GEO	GSE48124	GPL10558	siRNA	-	STAT domain factors	Immunoglobulin fold	Scaber	Urothelial	Cell line	24525232
DataSet_01_185	TCF4	GEO	GSE48367	GPL13915	siRNA	GGGACAGACAGUAUAAUGGCAAAUAGA/AUAAUGACGAUGAGGACCUGACACCAG	Basic helix-loop-helix factors (bHLH)	Basic domains	SH-SY5Y	Autonomic_ganglia	Cell line	24058414
DataSet_01_186	HSF1	GEO	GSE48672	GPL10558	siRNA	-	Heat shock factors	Helix-turn-helix domains	PC3	Prostate	Cell line	26119944
DataSet_01_187	HSF2	GEO	GSE48672	GPL10558	siRNA	CTGTTGAACAGGCGAGCACGACAGCATCATCAGAAG	Heat shock factors	Helix-turn-helix domains	PC3	Prostate	Cell line	26119944
DataSet_01_188	PGR	GEO	GSE48853	GPL571	siRNA	-	Nuclear receptors with C4 zinc fingers	Zinc-coordinating DNA-binding domains	Endometrial stromal cells	Uterus	Primary cell	25875046
DataSet_01_189	SPDEF	GEO	GSE48928	GPL10558	siRNA	-	Tryptophan cluster factors	Helix-turn-helix domains	MCF7	Mammary_gland	Cell line	24043118
DataSet_01_190	GABPA	GEO	GSE49083	GPL10558	shRNA	-	Tryptophan cluster factors	Helix-turn-helix domains	C4-2B	Prostate	Cell line	24753418
DataSet_01_191	GABPA	GEO	GSE49083	GPL10558	shRNA	-	Tryptophan cluster factors	Helix-turn-helix domains	LNCaP	Prostate	Cell line	24753418
DataSet_01_192	AR	GEO	GSE49196	GPL10904	siRNA	-	Nuclear receptors with C4 zinc fingers	Zinc-coordinating DNA-binding domains	R1-D567	Prostate	Cell line	24101480
DataSet_01_193	GATA2	GEO	GSE49342	GPL14550	siRNA	-	Other C4 zinc finger-type factors	Zinc-coordinating DNA-binding domains	LNCaP	Prostate	Cell line	24448395
DataSet_01_194	CREB1	GEO	GSE49673	GPL570	shRNA	AATCAGTTACACTATCCACTG/TAACTGTTAGATTTATCGAGC	Basic leucine zipper factors (bZIP)	Basic domains	H3118 MEC	Parotid_gland	Cell line	26503699
DataSet_01_195	CREB1	GEO	GSE49673	GPL570	shRNA	AATCAGTTACACTATCCACTG/TAACTGTTAGATTTATCGAGC	Basic leucine zipper factors (bZIP)	Basic domains	HSY	Parotid_gland	Cell line	26503699
DataSet_01_196	TP63	GEO	GSE4975	GPL96	siRNA	AACAGCCATGCCCAGTATGTA/AAAGCAGCAAGTTTCGGACAG	p53 domain factors	Immunoglobulin fold	HaCaT RG	Immortalized_keratinocyte	Cell line	16885358
DataSet_01_197	TP63	GEO	GSE4975	GPL97	siRNA	-	p53 domain factors	Immunoglobulin fold	HaCaT RG	Immortalized_keratinocyte	Cell line	16885358
DataSet_01_198	TP63	GEO	GSE4975	GPL96	siRNA	-	p53 domain factors	Immunoglobulin fold	SCC-1	Head_and_neck	Cell line	16885358
DataSet_01_199	TP63	GEO	GSE4975	GPL97	siRNA	-	p53 domain factors	Immunoglobulin fold	SCC-1	Head_and_neck	Cell line	16885358
DataSet_01_200	TP63	GEO	GSE4975	GPL570	siRNA	-	p53 domain factors	Immunoglobulin fold	HaCaT	Immortalized_keratinocyte	Cell line	16885358
DataSet_01_201	TP63	GEO	GSE4975	GPL570	siRNA	-	p53 domain factors	Immunoglobulin fold	SCC-012	Head_and_neck	Cell line	16885358
DataSet_01_202	TP63	GEO	GSE4975	GPL570	siRNA	-	p53 domain factors	Immunoglobulin fold	SCC-6	Head_and_neck	Cell line	16885358
DataSet_01_203	XBP1	GEO	GSE49953	GPL570	shRNA	CACCCUGAAUUCAUUGUCU	Basic leucine zipper factors (bZIP)	Basic domains	T47D	Mammary_gland	Cell line	24670641
DataSet_01_204	XBP1	GEO	GSE49953	GPL570	shRNA	CACCCUGAAUUCAUUGUCU	Basic leucine zipper factors (bZIP)	Basic domains	MDA-MB231	Mammary_gland	Cell line	24670641
DataSet_01_205	HIC1	GEO	GSE50061	GPL17077	shRNA	-	C2H2 zinc finger factors	Zinc-coordinating DNA-binding domains	HBL100	Mammary_gland	Cell line	24295734
DataSet_01_206	ATF2	GEO	GSE50165	GPL6884	siRNA	-	Basic leucine zipper factors (bZIP)	Basic domains	K562	Haematopoietic_and_lymphoid_tissue	Cell line	-
DataSet_01_207	MITF	GEO	GSE50649	GPL6244	shRNA	TTCGCACAAACTGCTTCCTTTC	Basic helix-loop-helix factors (bHLH)	Basic domains	COLO829	Skin	Cell line	24443471
DataSet_01_208	FOXP1	GEO	GSE51382	GPL570	siRNA	-	Fork head / winged helix factors	Helix-turn-helix domains	OCI-Ly10	Haematopoietic_and_lymphoid_tissue	Cell line	25267198
DataSet_01_209	FOXP1	GEO	GSE51382	GPL570	siRNA	-	Fork head / winged helix factors	Helix-turn-helix domains	OCI-Ly1	Haematopoietic_and_lymphoid_tissue	Cell line	25267198
DataSet_01_210	FOXP1	GEO	GSE51382	GPL570	siRNA	-	Fork head / winged helix factors	Helix-turn-helix domains	OCI-Ly7	Haematopoietic_and_lymphoid_tissue	Cell line	25267198
DataSet_01_211	REST	GEO	GSE51461	GPL14550	siRNA	-	C2H2 zinc finger factors	Zinc-coordinating DNA-binding domains	LNCaP	Prostate	Cell line	-
DataSet_01_212	EGR3	GEO	GSE52108	GPL570	shRNA	-	C2H2 zinc finger factors	Zinc-coordinating DNA-binding domains	M12	Prostate	Cell line	23342084
DataSet_01_213	SOX11	GEO	GSE52892	GPL570	shRNA	-	High-mobility group (HMG) domain factors	Other all-alpha-helical DNA-binding domains	MCL	Lymph	Cell line	25092176
DataSet_01_214	BCLAF1	GEO	GSE52990	GPL570	shRNA	-	Others	TcoF-DB_TF	RKO	Colon	Cell line	25091051
DataSet_01_215	LIN28A	GEO	GSE53038	GPL16699	siRNA	-	Others	beta-Scaffold Factors	H9	Embryo	Stem cell	25479749
DataSet_01_216	ERG	GEO	GSE53994	GPL10558	siRNA	-	Tryptophan cluster factors	Helix-turn-helix domains	VCaP	Prostate	Cell line	24591637
DataSet_01_217	TAL1	GEO	GSE54075	GPL13497	shRNA	GACAAGAAGCTCAGCAAGAAT/AAAGTTGTGCGGCGTATCTTC	Basic helix-loop-helix factors (bHLH)	Basic domains	HEL	Haematopoietic_and_lymphoid_tissue	Cell line	24874575
DataSet_01_218	PTEN	GEO	GSE54265	GPL6884	shRNA	-	Others	TcoF-DB_TcoF	MCF10A	Mammary_gland	Cell line	24553445
DataSet_01_219	ATM	GEO	GSE54268	GPL10558	shRNA	-	Others	ENCODE_TF	MCF10A	Mammary_gland	Cell line	24553445
DataSet_01_220	HIF1A	GEO	GSE54360	GPL6244	shRNA	-	Basic helix-loop-helix factors (bHLH)	Basic domains	HepG2	Liver	Cell line	25489981
DataSet_01_221	KLF3	GEO	GSE54437	GPL10558	shRNA	-	C2H2 zinc finger factors	Zinc-coordinating DNA-binding domains	K562	Haematopoietic_and_lymphoid_tissue	Cell line	-
DataSet_01_222	KLF9	GEO	GSE54699	GPL10558	siRNA	-	C2H2 zinc finger factors	Zinc-coordinating DNA-binding domains	HepG2	Liver	Cell line	25330987
DataSet_01_223	FOXM1	GEO	GSE55204	GPL96	siRNA	-	Fork head / winged helix factors	Helix-turn-helix domains	MCF7	Mammary_gland	Cell line	25213081
DataSet_01_224	HIF1A	GEO	GSE55212	GPL14951	shRNA	-	Basic helix-loop-helix factors (bHLH)	Basic domains	HuH7	Liver	Cell line	25892225
DataSet_01_225	SNAI2	GEO	GSE55269	GPL570	shRNA	-	C2H2 zinc finger factors	Zinc-coordinating DNA-binding domains	Primary human keratinocytes	Skin	Primary cell	25793155
DataSet_01_226	KLF2	GEO	GSE55667	GPL570	shRNA	-	C2H2 zinc finger factors	Zinc-coordinating DNA-binding domains	RPMI8226	Bone_marrow	Cell line	26728187
DataSet_01_227	IRX1	GEO	GSE55958	GPL15491	shRNA	-	Others	Helix-turn-helix domains	143B	Bone_marrow	Cell line	25822025
DataSet_01_228	HIF1A	GEO	GSE56989	GPL6244	siRNA	-	Basic helix-loop-helix factors (bHLH)	Basic domains	Primary human macrophages	Blood	Cell line	25450522
DataSet_01_229	ESR2	GEO	GSE57379	GPL11532	siRNA	-	Nuclear receptors with C4 zinc fingers	Zinc-coordinating DNA-binding domains	BT549	Mammary_gland	Cell line	-
DataSet_01_230	JUN	GEO	GSE57529	GPL5175	shRNA	-	Basic leucine zipper factors (bZIP)	Basic domains	LP6	Soft_tissue	Cell line	24852265
DataSet_01_231	MYC	GEO	GSE57538	GPL13158	siRNA	-	Basic helix-loop-helix factors (bHLH)	Basic domains	Adipose stem cells	White_adipose_tissue	Stem cell	25437437
DataSet_01_232	ZEB1	GEO	GSE57660	GPL570	siRNA	-	Homeo domain factors	Helix-turn-helix domains	HeLa229	Cervix	Cell line	24845104
DataSet_01_233	FOXA1	GEO	GSE58309	GPL6244	siRNA	-	Fork head / winged helix factors	Helix-turn-helix domains	LNCaP	Prostate	Cell line	25228652
DataSet_01_234	FOXP1	GEO	GSE58309	GPL6244	siRNA	-	Fork head / winged helix factors	Helix-turn-helix domains	LNCaP	Prostate	Cell line	25228652
DataSet_01_235	ZNF658	GEO	GSE59385	GPL10558	siRNA	GCTGCGCACCTGGGCTGAAC/CCCGGGTGAATTCCACAGTCACG	Others	Zinc-coordinating DNA-binding domains	Caco-2	Colon	Cell line	25582195
DataSet_01_236	FOXC2	GEO	GSE60152	GPL6244	siRNA	-	Fork head / winged helix factors	Helix-turn-helix domains	Lymphatic endothelial cells	Lymph	Primary cell	26389677
DataSet_01_237	MYC	GEO	GSE60558	GPL16686	shRNA	-	Basic helix-loop-helix factors (bHLH)	Basic domains	HT1080	Soft_tissue	Cell line	25793315
DataSet_01_238	NFYB	GEO	GSE61272	GPL571	siRNA	-	Heteromeric CCAAT-binding factors	Other all-alpha-helical DNA-binding domains	U2OS ER-HA-E2F1	Bone_marrow	Cell line	26039627
DataSet_01_239	STAT5	GEO	GSE61312	GPL6244	shRNA	-	STAT domain factors	Immunoglobulin fold	K562	Haematopoietic_and_lymphoid_tissue	Cell line	-
DataSet_01_240	ARNT	GEO	GSE61842	GPL570	shRNA	-	Basic helix-loop-helix factors (bHLH)	Basic domains	hESC HSF1	Embryo	Stem cell	25418722
DataSet_01_241	TCF4	GEO	GSE62085	GPL10558	siRNA	GCUCUGAGAUCAAAUCCGA/GAAGGACCCUUACACUCUU	Basic helix-loop-helix factors (bHLH)	Basic domains	CTXOE03	Brain	Cell line	27689884
DataSet_01_242	EGR2	GEO	GSE62090	GPL19264	siRNA	-	C2H2 zinc finger factors	Zinc-coordinating DNA-binding domains	A673	Muscle	Cell line	26214589
DataSet_01_243	EGR2	GEO	GSE62090	GPL19264	siRNA	-	C2H2 zinc finger factors	Zinc-coordinating DNA-binding domains	SK-N-MC	Neuroepithelium	Cell line	26214589
DataSet_01_244	ETS1	GEO	GSE62135	GPL19197	siRNA	-	Tryptophan cluster factors	Helix-turn-helix domains	ALLSIL	Haematopoietic_and_lymphoid_tissue	Cell line	26108691
DataSet_01_245	RUNX1	GEO	GSE62140	GPL19197	siRNA	-	Runt domain factors	Immunoglobulin fold	ALLSIL	Haematopoietic_and_lymphoid_tissue	Cell line	26108691
DataSet_01_246	TLX1	GEO	GSE62141	GPL19197	siRNA	-	Homeo domain factors	Helix-turn-helix domains	ALLSIL	Haematopoietic_and_lymphoid_tissue	Cell line	26108691
DataSet_01_247	GATA6	GEO	GSE62316	GPL16686	siRNA	-	Other C4 zinc finger-type factors	Zinc-coordinating DNA-binding domains	HT29	Colon	Cell line	26387746
DataSet_01_248	SMAD2	GEO	GSE6242	GPL4525	siRNA	-	SMAD/NF-1 DNA-binding domain factors	beta-Hairpin exposed by an alpha/beta-scaffold	Hep3B	Liver	Cell line	-
DataSet_01_249	SMAD3	GEO	GSE6242	GPL4525	siRNA	-	SMAD/NF-1 DNA-binding domain factors	beta-Hairpin exposed by an alpha/beta-scaffold	Hep3B	Liver	Cell line	-
DataSet_01_250	SMAD4	GEO	GSE6242	GPL4525	siRNA	-	SMAD/NF-1 DNA-binding domain factors	beta-Hairpin exposed by an alpha/beta-scaffold	Hep3B	Liver	Cell line	-
DataSet_01_251	TAL1	GEO	GSE62634	GPL6244	shRNA	-	Basic helix-loop-helix factors (bHLH)	Basic domains	HSPCs	Bone_marrow	Primary cell	-
DataSet_01_252	TWIST1	GEO	GSE62738	GPL13607	shRNA	-	Basic helix-loop-helix factors (bHLH)	Basic domains	CAF14	Stomach	Tissue	25368021
DataSet_01_253	TWIST1	GEO	GSE62738	GPL13607	shRNA	-	Basic helix-loop-helix factors (bHLH)	Basic domains	CAF32	Stomach	Tissue	25368021
DataSet_01_254	TWIST1	GEO	GSE62740	GPL13607	shRNA	-	Basic helix-loop-helix factors (bHLH)	Basic domains	CAF	Stomach	Tissue	25368021
DataSet_01_255	YBX1	GEO	GSE63562	GPL10558	shRNA	-	Cold-shock domain factors	beta-Barrel DNA-binding domains	MDA	Mammary_gland	Cell line	25957686
DataSet_01_256	YBX1	GEO	GSE63562	GPL10558	shRNA	-	Cold-shock domain factors	beta-Barrel DNA-binding domains	MDA-LM2	Mammary_gland	Cell line	25957686
DataSet_01_257	YBX1	GEO	GSE63563	GPL10558	shRNA	-	Cold-shock domain factors	beta-Barrel DNA-binding domains	MDA	Mammary_gland	Cell line	25957686
DataSet_01_258	YBX1	GEO	GSE63564	GPL10558	shRNA	-	Cold-shock domain factors	beta-Barrel DNA-binding domains	MDA	Mammary_gland	Cell line	25957686
DataSet_01_259	YBX1	GEO	GSE63565	GPL10558	shRNA	-	Cold-shock domain factors	beta-Barrel DNA-binding domains	MDA	Mammary_gland	Cell line	25957686
DataSet_01_260	SOX4	GEO	GSE63957	GPL10904	shRNA	-	High-mobility group (HMG) domain factors	Other all-alpha-helical DNA-binding domains	MDA-MB231	Mammary_gland	Cell line	-
DataSet_01_261	NFKB2	GEO	GSE64234	GPL6244	siRNA	-	Rel homology region (RHR) factors	Immunoglobulin fold	L-1236	Haematopoietic_and_lymphoid_tissue	Cell line	26988706
DataSet_01_262	IRF4	GEO	GSE64269	GPL18405	shRNA	-	Tryptophan cluster factors	Helix-turn-helix domains	BL2	Lymph	Cell line	-
DataSet_01_263	TLX1	GEO	GSE65496	GPL570	shRNA	-	Homeo domain factors	Helix-turn-helix domains	ALLSIL	Haematopoietic_and_lymphoid_tissue	Cell line	27354269
DataSet_01_264	MYT1L	GEO	GSE65857	GPL10558	shRNA	CCGTGACTACTTTGACGGAAAT	C2HC zinc finger factors	Zinc-coordinating DNA-binding domains	SPC04	Fetal_spinal_cord	Cell line	28470180
DataSet_01_265	MEF2A	GEO	GSE65857	GPL10558	shRNA	-	MADS box factors	alpha-Helices exposed by beta-structures	SPC04	Fetal_spinal_cord	Cell line	28470180
DataSet_01_266	HES1	GEO	GSE65872	GPL10558	shRNA	-	Basic helix-loop-helix factors (bHLH)	Basic domains	CUTLL1	Haematopoietic_and_lymphoid_tissue_Blood	Cell line	25784680
DataSet_01_267	FOXO3	GEO	GSE66404	GPL17077	siRNA	-	Fork head / winged helix factors	Helix-turn-helix domains	PANC1	Pancreas	Cell line	-
DataSet_01_268	OTX2	GEO	GSE66671	GPL16686	siRNA	-	Homeo domain factors	Helix-turn-helix domains	Neural precursor cells	Brain	Cell line	-
DataSet_01_269	SIX4	GEO	GSE67327	GPL10558	siRNA	-	Homeo domain factors	Helix-turn-helix domains	PEO1	Ovary	Cell line	-
DataSet_01_270	FOXO1	GEO	GSE67390	GPL10558	siRNA	-	Fork head / winged helix factors	Helix-turn-helix domains	HUVEC	Umbilical_vein	Cell line	28904225
DataSet_01_271	SF1	GEO	GSE67524	GPL16699	siRNA	-	Nuclear receptors with C4 zinc fingers	Zinc-coordinating DNA-binding domains	OsisHESC	Endometrial_tissue	Tissue	27018534
DataSet_01_272	CREB1	GEO	GSE68413	GPL10558	shRNA	-	Basic leucine zipper factors (bZIP)	Basic domains	JURKAT	Haematopoietic_and_lymphoid_tissue	Cell line	26008971
DataSet_01_273	CREB1	GEO	GSE68413	GPL10558	shRNA	-	Basic leucine zipper factors (bZIP)	Basic domains	Molt4	Haematopoietic_and_lymphoid_tissue	Cell line	26008971
DataSet_01_274	CREB1	GEO	GSE68413	GPL10558	shRNA	-	Basic leucine zipper factors (bZIP)	Basic domains	Nalm6	Haematopoietic_and_lymphoid_tissue	Cell line	26008971
DataSet_01_275	CREB1	GEO	GSE68413	GPL10558	shRNA	-	Basic leucine zipper factors (bZIP)	Basic domains	RS4;11	Haematopoietic_and_lymphoid_tissue	Cell line	26008971
DataSet_01_276	PTEN	GEO	GSE68869	GPL10558	shRNA	-	Others	TcoF-DB_TcoF	A549	Lung	Cell line	25995385
DataSet_01_277	SALL4	GEO	GSE68959	GPL6244	shRNA	GCCTTGAAACAAGCCAAGCTA	C2H2 zinc finger factors	Zinc-coordinating DNA-binding domains	H661	Lung	Cell line	27705911
DataSet_01_278	AR	GEO	GSE68993	GPL16686	shRNA	-	Nuclear receptors with C4 zinc fingers	Zinc-coordinating DNA-binding domains	CWR22Pc	Prostate	Cell line	-
DataSet_01_279	STAT5	GEO	GSE68993	GPL16686	shRNA	-	STAT domain factors	Immunoglobulin fold	CWR22Pc	Prostate	Cell line	-
DataSet_01_280	ESRRA	GEO	GSE69661	GPL17077	shRNA	-	Nuclear receptors with C4 zinc fingers	Zinc-coordinating DNA-binding domains	293T	Embryo_kidney	Cell line	-
DataSet_01_281	MSX1	GEO	GSE69992	GPL17077	siRNA	-	Homeo domain factors	Helix-turn-helix domains	Dental Pulp Cells	Tooth	Primary cell	-
DataSet_01_282	IRF7	GEO	GSE70190	GPL20609	siRNA	CCCGAGCTGCACGTTCCTATA/CTGGAAGCACTTCGCGCGCAA	Tryptophan cluster factors	Helix-turn-helix domains	Primary human bronchial epithelial cells	Bronchus	Primary cell	26810609
DataSet_01_283	AHR	GEO	GSE70200	GPL16686	siRNA	GCAAGUUAAUGGCAUGUUUGAACUCAAGCUGUAUGGUA/GCACGAGAGGCUCAGGUUAGCAACAAGAUGAGUCUAUU	Basic helix-loop-helix factors (bHLH)	Basic domains	THP-1	Haematopoietic_and_lymphoid_tissue	Cell line	26416282
DataSet_01_284	ZIC5	GEO	GSE70223	GPL570	siRNA	-	C2H2 zinc finger factors	Zinc-coordinating DNA-binding domains	A375	Skin	Cell line	27671679
DataSet_01_285	ZIC5	GEO	GSE70223	GPL570	siRNA	-	C2H2 zinc finger factors	Zinc-coordinating DNA-binding domains	SK-MEL-28	Skin	Cell line	27671679
DataSet_01_286	TP53	GEO	GSE70479	GPL10558	shRNA	-	p53 domain factors	Immunoglobulin fold	JVM2	Haematopoietic_and_lymphoid_tissue	Cell line	-
DataSet_01_287	NFYA	GEO	GSE70543	GPL17889	shRNA	-	Heteromeric CCAAT-binding factors	Other all-alpha-helical DNA-binding domains	HCT1163	Colon	Cell line	-
DataSet_01_288	NFYA	GEO	GSE70543	GPL17889	shRNA	-	Heteromeric CCAAT-binding factors	Other all-alpha-helical DNA-binding domains	H322	Lung	Cell line	-
DataSet_01_289	GRHL2	GEO	GSE71017	GPL16686	shRNA	-	Grainyhead domain factors	Immunoglobulin fold	OVCA429	Ovary	Cell line	26887977
DataSet_01_290	SP3	GEO	GSE7102	GPL571	siRNA	-	C2H2 zinc finger factors	Zinc-coordinating DNA-binding domains	JURKAT	Haematopoietic_and_lymphoid_tissue	Cell line	-
DataSet_01_291	JUN	GEO	GSE71977	GPL11532	siRNA	-	Basic leucine zipper factors (bZIP)	Basic domains	BT549	Mammary_gland	Cell line	26792858
DataSet_01_292	SNAI2	GEO	GSE72011	GPL10558	siRNA	-	C2H2 zinc finger factors	Zinc-coordinating DNA-binding domains	MCFDCIS	Mammary_gland	Cell line	-
DataSet_01_293	POSTN	GEO	GSE73071	GPL570	shRNA	-	Others	Unclassified Structure	GSC272	Brain	Cell line	27307601
DataSet_01_294	RELB	GEO	GSE73158	GPL10558	siRNA	-	Rel homology region (RHR) factors	Immunoglobulin fold	A549	Lung	Cell line	-
DataSet_01_295	TFAP4	GEO	GSE74626	GPL570	siRNA	-	Basic helix-loop-helix factors (bHLH)	Basic domains	BE(2)-C	Brain	Cell line	27448979
DataSet_01_296	MYCN	GEO	GSE74626	GPL570	siRNA	-	Basic helix-loop-helix factors (bHLH)	Basic domains	BE(2)-C	Brain	Cell line	27448979
DataSet_01_297	EP300	GEO	GSE74742	GPL17586	siRNA	-	Others	ENCODE_TF	KYSE150	Oesophagus	Cell line	-
DataSet_01_298	ARID1B	GEO	GSE75207	GPL6244	shRNA	-	ARID domain factors	Helix-turn-helix domains	IRM90	Liver	Cell line	27737960
DataSet_01_299	SOX7	GEO	GSE75380	GPL13497	siRNA	-	High-mobility group (HMG) domain factors	Other all-alpha-helical DNA-binding domains	HUVEC	Umbilical_vein	Cell line	-
DataSet_01_300	SOX17	GEO	GSE75380	GPL13497	siRNA	-	High-mobility group (HMG) domain factors	Other all-alpha-helical DNA-binding domains	HUVEC	Umbilical_vein	Cell line	-
DataSet_01_301	PTEN	GEO	GSE7562	GPL570	shRNA	-	Others	TcoF-DB_TcoF	A431	Skin	Cell line	17560336
DataSet_01_302	PTEN	GEO	GSE7562	GPL570	shRNA	-	Others	TcoF-DB_TcoF	HCC827	Lung	Cell line	17560336
DataSet_01_303	PTEN	GEO	GSE7562	GPL570	shRNA	-	Others	TcoF-DB_TcoF	SKBR3	Mammary_gland	Cell line	17560336
DataSet_01_304	ETV5	GEO	GSE75692	GPL10558	siRNA	-	Tryptophan cluster factors	Helix-turn-helix domains	hADSC	Soft_tissue	Stem cell	27732649
DataSet_01_305	HOXA5	GEO	GSE75840	GPL10558	shRNA	-	Homeo domain factors	Helix-turn-helix domains	MCF10A	Mammary_gland	Cell line	-
DataSet_01_306	NR2E1	GEO	GSE75945	GPL15207	shRNA	GCCGCCATTGCAGCCCTTCAA/GGAAGTCAACATGAACAAAGA	Nuclear receptors with C4 zinc fingers	Zinc-coordinating DNA-binding domains	PBT003	Neuroepithelium	Primary cell	26838672
DataSet_01_307	ARNT	GEO	GSE76090	GPL10558	shRNA	-	Basic helix-loop-helix factors (bHLH)	Basic domains	WA09/H9	Embryo	Stem cell	-
DataSet_01_308	SOX9	GEO	GSE76441	GPL570	siRNA	-	High-mobility group (HMG) domain factors	Other all-alpha-helical DNA-binding domains	VCaP	Prostate	Cell line	27043282
DataSet_01_309	SOX9	GEO	GSE76452	GPL570	siRNA	-	High-mobility group (HMG) domain factors	Other all-alpha-helical DNA-binding domains	VCaP	Prostate	Cell line	27043282
DataSet_01_310	MTF1	GEO	GSE76510	GPL10558	siRNA	-	C2H2 zinc finger factors	Zinc-coordinating DNA-binding domains	Caco-2	Colon	Cell line	26824222
DataSet_01_311	BRD4	GEO	GSE78704	GPL570	siRNA	-	Others	TcoF-DB_TcoF	Ovcar8	Ovary	Cell line	-
DataSet_01_312	TFAP2C	GEO	GSE79228	GPL16686	siRNA	-	Basic helix-span-helix factors (bHSH)	Basic domains	NCI-H292	Lung	Cell line	-
DataSet_01_313	OVOL2	GEO	GSE79251	GPL14550	siRNA	-	C2H2 zinc finger factors	Zinc-coordinating DNA-binding domains	Corneal epithelial cells	Corneal_epithelial	Primary cell	-
DataSet_01_314	RUNX1	GEO	GSE79598	GPL17586	shRNA	-	Runt domain factors	Immunoglobulin fold	H9	Embryo	Stem cell	27720906
DataSet_01_315	ARNT	GEO	GSE80347	GPL2895	siRNA	-	Basic helix-loop-helix factors (bHLH)	Basic domains	HSC3	Upper_aerodigestive_tract	Cell line	-
DataSet_01_316	ERG	GEO	GSE80395	GPL10558	siRNA	-	Tryptophan cluster factors	Helix-turn-helix domains	HeLa	Cervix	Cell line	27273514
DataSet_01_317	ARNT	GEO	GSE80995	GPL10558	shRNA	-	Basic helix-loop-helix factors (bHLH)	Basic domains	CTB	Placenta_tissue	Primary cell	28167044
DataSet_01_318	ELK3	GEO	GSE83325	GPL15207	shRNA	-	Tryptophan cluster factors	Helix-turn-helix domains	MDA-MB231	Mammary_gland	Cell line	-
DataSet_01_319	ZNF25	GEO	GSE83901	GPL16686	siRNA	-	Others	Zinc-coordinating DNA-binding domains	hMSC-TERT4	Bone_marrow	Cell line	27814695
DataSet_01_320	HNF4G	GEO	GSE85242	GPL10558	shRNA	CACCAGCATCTCTCCAAACAA/GATGAGCTGGTTAGACCATTTC	Nuclear receptors with C4 zinc fingers	Zinc-coordinating DNA-binding domains	22RV1	Prostate	Cell line	-
DataSet_01_321	FOXO1	GEO	GSE86066	GPL6244	shRNA	-	Fork head / winged helix factors	Helix-turn-helix domains	RS4;11	Haematopoietic_and_lymphoid_tissue	Cell line	-
DataSet_01_322	FOXO1	GEO	GSE86066	GPL6244	shRNA	-	Fork head / winged helix factors	Helix-turn-helix domains	018Z	Haematopoietic_and_lymphoid_tissue	Cell line	-
DataSet_01_323	AR	GEO	GSE86547	GPL16686	shRNA	-	Nuclear receptors with C4 zinc fingers	Zinc-coordinating DNA-binding domains	CWR22Rv1	Prostate	Cell line	28416760
DataSet_01_324	MYC	GEO	GSE87693	GPL20844	siRNA	-	Basic helix-loop-helix factors (bHLH)	Basic domains	HCT116	Colon	Cell line	28847964
DataSet_01_325	TP63	GEO	GSE88832	GPL6244	shRNA	-	p53 domain factors	Immunoglobulin fold	HaCaT	Immortalized_keratinocyte	Cell line	28041841
DataSet_01_326	TP63	GEO	GSE88833	GPL6244	shRNA	-	p53 domain factors	Immunoglobulin fold	JHU-029	Head_and_neck	Cell line	28041841
DataSet_01_327	TP63	GEO	GSE88833	GPL6244	shRNA	-	p53 domain factors	Immunoglobulin fold	FaDU	Head_and_neck	Cell line	28041841
DataSet_01_328	TP63	GEO	GSE88861	GPL6244	shRNA	-	p53 domain factors	Immunoglobulin fold	HaCaT	Immortalized_keratinocyte	Cell line	28041841
DataSet_01_329	TP63	GEO	GSE88861	GPL6244	shRNA	-	p53 domain factors	Immunoglobulin fold	JHU-029	Head_and_neck	Cell line	28041841
DataSet_01_330	TP63	GEO	GSE88861	GPL6244	shRNA	-	p53 domain factors	Immunoglobulin fold	FaDU	Head_and_neck	Cell line	28041841
DataSet_01_331	TOX	GEO	GSE89607	GPL16686	shRNA	-	Others	Other all-alpha-helical DNA-binding domains	CCRF-CEM	Haematopoietic_and_lymphoid_tissue	Cell line	-
DataSet_01_332	TOX	GEO	GSE89607	GPL16686	shRNA	-	Others	Other all-alpha-helical DNA-binding domains	HPB-ALL	Haematopoietic_and_lymphoid_tissue	Cell line	-
DataSet_01_333	HOXC6	GEO	GSE9182	GPL96	siRNA	-	Homeo domain factors	Helix-turn-helix domains	LNCaP	Prostate	Cell line	-
DataSet_01_334	STAT3	GEO	GSE92638	GPL19251	siRNA	-	STAT domain factors	Immunoglobulin fold	LX-2	Liver	Cell line	28154170
DataSet_01_335	NFE2L2	GEO	GSE94393	GPL15207	siRNA	-	Basic leucine zipper factors (bZIP)	Basic domains	A549	Lung	Cell line	29050246
DataSet_01_336	GRHL3	GEO	GSE94465	GPL6244	siRNA	-	Grainyhead domain factors	Immunoglobulin fold	NHEK	Skin	Cell line	28445475
DataSet_01_337	REST	GEO	GSE94466	GPL6244	siRNA	-	C2H2 zinc finger factors	Zinc-coordinating DNA-binding domains	NHEK	Skin	Cell line	28445475
DataSet_01_338	REST	GEO	GSE94467	GPL6244	siRNA	-	C2H2 zinc finger factors	Zinc-coordinating DNA-binding domains	NHEK	Skin	Cell line	28445475
DataSet_01_339	KLF4	GEO	GSE94468	GPL6244	siRNA	-	C2H2 zinc finger factors	Zinc-coordinating DNA-binding domains	HCE	Embryo	Stem cell	-
DataSet_01_340	KLF7	GEO	GSE94469	GPL6244	siRNA	-	C2H2 zinc finger factors	Zinc-coordinating DNA-binding domains	HCE	Embryo	Stem cell	-
DataSet_01_341	KLF4	GEO	GSE94470	GPL16686	siRNA	-	C2H2 zinc finger factors	Zinc-coordinating DNA-binding domains	HCE	Embryo	Stem cell	-
DataSet_01_342	KLF7	GEO	GSE94470	GPL16686	siRNA	-	C2H2 zinc finger factors	Zinc-coordinating DNA-binding domains	HCE	Embryo	Stem cell	-
DataSet_01_343	RUNX1	GEO	GSE94835	GPL17692	shRNA	-	Runt domain factors	Immunoglobulin fold	MV4-11	Haematopoietic_and_lymphoid_tissue	Cell line	-
DataSet_01_344	RUNX1	GEO	GSE98748	GPL17692	shRNA	-	Runt domain factors	Immunoglobulin fold	MV4-11	Haematopoietic_and_lymphoid_tissue	Cell line	-
DataSet_01_345	ARID1A	GEO	GSE86572	GPL10558	shRNA	-	ARID domain factors	Helix-turn-helix domains	iEEC16	Uterus	Cell line	-
DataSet_01_346	TCF7L1	GEO	GSE92446	GPL10558	shRNA	-	High-mobility group (HMG) domain factors	Other all-alpha-helical DNA-binding domains	HCT116	Colon	Cell line	28450117
DataSet_01_347	GATA3	GEO	GSE76581	GPL21185	siRNA	-	Other C4 zinc finger-type factors	Zinc-coordinating DNA-binding domains	OEC-M1	Oral_cavity	Cell line	-
DataSet_01_348	HIF1A	GEO	GSE76581	GPL21185	siRNA	-	Basic helix-loop-helix factors (bHLH)	Basic domains	OEC-M1	Oral_cavity	Cell line	-
DataSet_01_349	SOX2	GEO	GSE51441	GPL10558	shRNA	-	High-mobility group (HMG) domain factors	Other all-alpha-helical DNA-binding domains	HF2303	Neuroepithelium	Primary cell	24726753
DataSet_01_350	SOX2	GEO	GSE67993	GPL10558	siRNA	-	High-mobility group (HMG) domain factors	Other all-alpha-helical DNA-binding domains	Undifferentiated hESCs	Embryo	Stem cell	26748419
DataSet_01_351	SMAD2	GEO	GSE8464	GPL4525	siRNA	-	SMAD/NF-1 DNA-binding domain factors	beta-Hairpin exposed by an alpha/beta-scaffold	BxPC-3	Pancreas	Cell line	-
DataSet_01_352	SMAD3	GEO	GSE8464	GPL4525	siRNA	-	SMAD/NF-1 DNA-binding domain factors	beta-Hairpin exposed by an alpha/beta-scaffold	BxPC-3	Pancreas	Cell line	-
DataSet_01_353	ZNF24	GEO	GSE14273	GPL6480	siRNA	-	Others	Zinc-coordinating DNA-binding domains	HEK293	Embryo_kidney	Cell line	-
DataSet_01_354	ELK1	GEO	GSE18849	GPL4133	siRNA	-	Tryptophan cluster factors	Helix-turn-helix domains	MDA-MB231	Mammary_gland	Cell line	20005852
DataSet_01_355	NFYA	GEO	GSE18849	GPL4133	siRNA	-	Heteromeric CCAAT-binding factors	Other all-alpha-helical DNA-binding domains	MDA-MB231	Mammary_gland	Cell line	20005852
DataSet_01_356	ETV4	GEO	GSE21209	GPL4133	shRNA	ccggggcgcttcccaacttcatattcaagagatatgaagttgggaagcgcctttttttg/aattcaaaaaaaggcgcttcccaacttcatatctcttgaatatgaagttgggaagcgcc	Tryptophan cluster factors	Helix-turn-helix domains	PC3	Prostate	Cell line	21373373
DataSet_01_357	CDX2	GEO	GSE30181	GPL4133	siRNA	-	Homeo domain factors	Helix-turn-helix domains	COLO320	Colon	Cell line	23112155
DataSet_01_358	HOXA10	GEO	GSE35801	GPL15226	siRNA	-	Homeo domain factors	Helix-turn-helix domains	Endometrial stromal cells	Uterus	Primary cell	-
DataSet_01_359	PAX3	GEO	GSE35862	GPL6480	shRNA	GCCUCUCACCUCAGAAUUC	Paired box factors	Helix-turn-helix domains	Rh30	Soft_tissue	Cell line	22533991
DataSet_01_360	SOX17	GEO	GSE37395	GPL10332	siRNA	-	High-mobility group (HMG) domain factors	Other all-alpha-helical DNA-binding domains	HUVEC	Umbilical_vein	Cell line	23241958
DataSet_01_361	RUNX2	GEO	GSE46477	GPL4133	shRNA	-	Runt domain factors	Immunoglobulin fold	SKOV3	Ovary	Cell line	24124450
DataSet_01_362	GTF2B	GEO	GSE48847	GPL4133	siRNA	-	Others	TcoF-DB_TcoF	HeLa	Cervix	Cell line	-
DataSet_01_363	GRHL2	GEO	GSE90132	GPL4133	CRISPRko	-	Grainyhead domain factors	Immunoglobulin fold	A2780s	Ovary	Cell line	28278050
DataSet_01_364	GRHL2	GEO	GSE90132	GPL4133	shRNA	GCCTTCAAAGCAGATGAAAGAA	Grainyhead domain factors	Immunoglobulin fold	SKOV3	Ovary	Cell line	28278050
DataSet_02_001	DROSHA	ENCODE	ENCSR991XFO	-	CRISPRedit	CTCGCCACCGCAGCTACGAA	Others	Unclassified Structure	HepG2	Liver	Cell line	-
DataSet_02_002	SRSF7	ENCODE	ENCSR845MNM	-	CRISPRedit	TCGCGTTACGGGCGGTACGG	Others	ENCODE_TF	HepG2	Liver	Cell line	-
DataSet_02_003	RBM14	ENCODE	ENCSR166MWM	-	CRISPRedit	GCCGTTGAGCTGCGCGATTG	Others	Other Cofactors	HepG2	Liver	Cell line	-
DataSet_02_004	SRSF4	ENCODE	ENCSR471INA	-	CRISPRedit	-	Others	ENCODE_TF	HepG2	Liver	Cell line	-
DataSet_02_005	CEBPZ	ENCODE	ENCSR637EFF	-	CRISPRedit	AATACTAGTGAAGCCGAGAA	Others	TcoF-DB_TF	K562	Haematopoietic_and_lymphoid_tissue	Cell line	-
DataSet_02_006	SRSF7	ENCODE	ENCSR139LOF	-	CRISPRedit	TCATCATGTCGCGTTACGGG	Others	ENCODE_TF	K562	Haematopoietic_and_lymphoid_tissue	Cell line	-
DataSet_02_007	PTBP1	ENCODE	ENCSR415DJT	-	CRISPRedit	CCTCTAGAGTGATCCACATC	Others	ENCODE_TF	K562	Haematopoietic_and_lymphoid_tissue	Cell line	-
DataSet_02_008	HNRNPH1	ENCODE	ENCSR354RSR	-	CRISPRedit	TCAACAAAAGCCTCGCCACT	Others	ENCODE_TF	K562	Haematopoietic_and_lymphoid_tissue	Cell line	-
DataSet_02_009	POLR2G	ENCODE	ENCSR580TGX	-	CRISPRedit	AAGTTGGGGCCGAAGTAGCG	Others	ENCODE_TF	K562	Haematopoietic_and_lymphoid_tissue	Cell line	-
DataSet_02_010	SYNCRIP	ENCODE	ENCSR680OJB	-	CRISPRedit	TAGATGAAATTTACGTTGCA	Others	ENCODE_TF	K562	Haematopoietic_and_lymphoid_tissue	Cell line	-
DataSet_02_011	SAFB	ENCODE	ENCSR336TYW	-	CRISPRedit	CCCGCAGATCGATCACTCGC	Others	Other Cofactors	K562	Haematopoietic_and_lymphoid_tissue	Cell line	-
DataSet_02_012	SRSF4	ENCODE	ENCSR905NIK	-	CRISPRedit	AGGCGGCCGATGTACACCCG	Others	ENCODE_TF	K562	Haematopoietic_and_lymphoid_tissue	Cell line	-
DataSet_02_013	SRSF9	ENCODE	ENCSR972AZD	-	CRISPRedit	ATCGAGCTCAAGAACCGGCA	Others	ENCODE_TF	K562	Haematopoietic_and_lymphoid_tissue	Cell line	22955616
DataSet_02_014	DPF2	ENCODE	ENCSR028FBD	-	CRISPRi	-	Others	Chromatin Remodeling Factors	K562	Haematopoietic_and_lymphoid_tissue	Cell line	22955616
DataSet_02_015	HOXB9	ENCODE	ENCSR810RIC	-	CRISPRi	-	Homeo domain factors	Helix-turn-helix domains	K562	Haematopoietic_and_lymphoid_tissue	Cell line	22955616
DataSet_02_016	JUND	ENCODE	ENCSR389OCD	-	CRISPRi	-	Basic leucine zipper factors (bZIP)	Basic domains	K562	Haematopoietic_and_lymphoid_tissue	Cell line	22955616
DataSet_02_017	BACH1	ENCODE	ENCSR190RZZ	-	CRISPRi	-	Basic leucine zipper factors (bZIP)	Basic domains	K562	Haematopoietic_and_lymphoid_tissue	Cell line	22955616
DataSet_02_018	STAT2	ENCODE	ENCSR469EFL	-	CRISPRi	-	STAT domain factors	Immunoglobulin fold	K562	Haematopoietic_and_lymphoid_tissue	Cell line	22955616
DataSet_02_019	NR2F2	ENCODE	ENCSR688UTN	-	CRISPRi	-	Nuclear receptors with C4 zinc fingers	Zinc-coordinating DNA-binding domains	K562	Haematopoietic_and_lymphoid_tissue	Cell line	22955616
DataSet_02_020	HMGN2	ENCODE	ENCSR243VNX	-	CRISPRi	-	Others	Unclassified Structure	K562	Haematopoietic_and_lymphoid_tissue	Cell line	22955616
DataSet_02_021	SRF	ENCODE	ENCSR084NTT	-	CRISPRi	-	MADS box factors	alpha-Helices exposed by beta-structures	K562	Haematopoietic_and_lymphoid_tissue	Cell line	22955616
DataSet_02_022	NFATC1	ENCODE	ENCSR381TNV	-	CRISPRi	-	Rel homology region (RHR) factors	Immunoglobulin fold	K562	Haematopoietic_and_lymphoid_tissue	Cell line	22955616
DataSet_02_023	STAT1	ENCODE	ENCSR184VVN	-	CRISPRi	-	STAT domain factors	Immunoglobulin fold	K562	Haematopoietic_and_lymphoid_tissue	Cell line	22955616
DataSet_02_024	NFYB	ENCODE	ENCSR171KMM	-	CRISPRi	-	Heteromeric CCAAT-binding factors	Other all-alpha-helical DNA-binding domains	K562	Haematopoietic_and_lymphoid_tissue	Cell line	22955616
DataSet_02_025	USF2	ENCODE	ENCSR052BWT	-	CRISPRi	-	Basic helix-loop-helix factors (bHLH)	Basic domains	K562	Haematopoietic_and_lymphoid_tissue	Cell line	22955616
DataSet_02_026	USF1	ENCODE	ENCSR545HTM	-	CRISPRi	-	Basic helix-loop-helix factors (bHLH)	Basic domains	K562	Haematopoietic_and_lymphoid_tissue	Cell line	22955616
DataSet_02_027	ZNF384	ENCODE	ENCSR103URL	-	CRISPRi	-	C2H2 zinc finger factors	Zinc-coordinating DNA-binding domains	K562	Haematopoietic_and_lymphoid_tissue	Cell line	22955616
DataSet_02_028	GATA2	ENCODE	ENCSR557BMX	-	CRISPRi	-	Other C4 zinc finger-type factors	Zinc-coordinating DNA-binding domains	K562	Haematopoietic_and_lymphoid_tissue	Cell line	22955616
DataSet_02_029	KLF2	ENCODE	ENCSR620DOP	-	CRISPRi	-	C2H2 zinc finger factors	Zinc-coordinating DNA-binding domains	K562	Haematopoietic_and_lymphoid_tissue	Cell line	22955616
DataSet_02_030	MEIS2	ENCODE	ENCSR733TFF	-	CRISPRi	-	Homeo domain factors	Helix-turn-helix domains	K562	Haematopoietic_and_lymphoid_tissue	Cell line	22955616
DataSet_02_031	FOXK2	ENCODE	ENCSR773VKE	-	CRISPRi	-	Fork head / winged helix factors	Helix-turn-helix domains	K562	Haematopoietic_and_lymphoid_tissue	Cell line	22955616
DataSet_02_032	NFE2L1	ENCODE	ENCSR385ZTW	-	CRISPRi	-	Basic leucine zipper factors (bZIP)	Basic domains	K562	Haematopoietic_and_lymphoid_tissue	Cell line	22955616
DataSet_02_033	TEAD2	ENCODE	ENCSR074FBG	-	CRISPRi	-	TEA domain factors	Helix-turn-helix domains	K562	Haematopoietic_and_lymphoid_tissue	Cell line	22955616
DataSet_02_034	ERF	ENCODE	ENCSR268DNJ	-	CRISPRi	-	Tryptophan cluster factors	Helix-turn-helix domains	K562	Haematopoietic_and_lymphoid_tissue	Cell line	22955616
DataSet_02_035	LDB1	ENCODE	ENCSR046FQX	-	CRISPRi	-	Others	Other Cofactors	K562	Haematopoietic_and_lymphoid_tissue	Cell line	22955616
DataSet_02_036	HINFP	ENCODE	ENCSR713AEC	-	CRISPRi	-	C2H2 zinc finger factors	Zinc-coordinating DNA-binding domains	K562	Haematopoietic_and_lymphoid_tissue	Cell line	22955616
DataSet_02_037	FOXM1	ENCODE	ENCSR701TVL	-	CRISPRi	-	Fork head / winged helix factors	Helix-turn-helix domains	K562	Haematopoietic_and_lymphoid_tissue	Cell line	22955616
DataSet_02_038	CITED2	ENCODE	ENCSR200UDS	-	CRISPRi	-	Others	Co-activator/repressors	K562	Haematopoietic_and_lymphoid_tissue	Cell line	22955616
DataSet_02_039	RELA	ENCODE	ENCSR052ZPX	-	CRISPRi	-	Rel homology region (RHR) factors	Immunoglobulin fold	K562	Haematopoietic_and_lymphoid_tissue	Cell line	22955616
DataSet_02_040	TEAD4	ENCODE	ENCSR550FIL	-	CRISPRi	-	TEA domain factors	Helix-turn-helix domains	K562	Haematopoietic_and_lymphoid_tissue	Cell line	22955616
DataSet_02_041	CTBP1	ENCODE	ENCSR171RTN	-	CRISPRi	-	Others	TcoF-DB_TcoF	K562	Haematopoietic_and_lymphoid_tissue	Cell line	22955616
DataSet_02_042	SP2	ENCODE	ENCSR715EDZ	-	CRISPRi	-	C2H2 zinc finger factors	Zinc-coordinating DNA-binding domains	K562	Haematopoietic_and_lymphoid_tissue	Cell line	22955616
DataSet_02_043	TBL1XR1	ENCODE	ENCSR800PWS	-	CRISPRi	-	Others	TcoF-DB_TcoF	K562	Haematopoietic_and_lymphoid_tissue	Cell line	22955616
DataSet_02_044	ZC3H11A	ENCODE	ENCSR911BML	-	CRISPRi	-	Others	TcoF-DB_TF	K562	Haematopoietic_and_lymphoid_tissue	Cell line	22955616
DataSet_02_045	HMGN3	ENCODE	ENCSR160YSN	-	CRISPRi	-	Others	TcoF-DB_TcoF	K562	Haematopoietic_and_lymphoid_tissue	Cell line	22955616
DataSet_02_046	THAP1	ENCODE	ENCSR294ZCD	-	CRISPRi	-	C2CH THAP-type zinc finger factors	Zinc-coordinating DNA-binding domains	K562	Haematopoietic_and_lymphoid_tissue	Cell line	22955616
DataSet_02_047	SMARCA4	ENCODE	ENCSR126GEQ	-	CRISPRi	-	Others	TcoF-DB_TF	K562	Haematopoietic_and_lymphoid_tissue	Cell line	22955616
DataSet_02_048	SMAD5	ENCODE	ENCSR731FEO	-	CRISPRi	-	SMAD/NF-1 DNA-binding domain factors	beta-Hairpin exposed by an alpha/beta-scaffold	K562	Haematopoietic_and_lymphoid_tissue	Cell line	22955616
DataSet_02_049	SNW1	ENCODE	ENCSR409OFU	-	CRISPRi	-	Others	Other Cofactors	K562	Haematopoietic_and_lymphoid_tissue	Cell line	22955616
DataSet_02_050	ARID3A	ENCODE	ENCSR898UNK	-	CRISPRi	-	ARID domain factors	Helix-turn-helix domains	K562	Haematopoietic_and_lymphoid_tissue	Cell line	22955616
DataSet_02_051	HDAC8	ENCODE	ENCSR369BHC	-	CRISPRi	-	Others	TcoF-DB_TcoF	K562	Haematopoietic_and_lymphoid_tissue	Cell line	22955616
DataSet_02_052	SETDB1	ENCODE	ENCSR819PCU	-	CRISPRi	-	Others	ENCODE_TF	K562	Haematopoietic_and_lymphoid_tissue	Cell line	22955616
DataSet_02_053	TLE2	ENCODE	ENCSR399QAP	-	CRISPRi	-	Others	Other Cofactors	K562	Haematopoietic_and_lymphoid_tissue	Cell line	22955616
DataSet_02_054	ATF3	ENCODE	ENCSR123IMQ	-	CRISPRi	-	Basic leucine zipper factors (bZIP)	Basic domains	K562	Haematopoietic_and_lymphoid_tissue	Cell line	22955616
DataSet_02_055	DLX1	ENCODE	ENCSR862UHT	-	CRISPRi	-	Homeo domain factors	Helix-turn-helix domains	K562	Haematopoietic_and_lymphoid_tissue	Cell line	22955616
DataSet_02_056	UBTF	ENCODE	ENCSR608ORR	-	CRISPRi	-	High-mobility group (HMG) domain factors	Other all-alpha-helical DNA-binding domains	K562	Haematopoietic_and_lymphoid_tissue	Cell line	22955616
DataSet_02_057	STAT6	ENCODE	ENCSR024HAR	-	CRISPRi	-	STAT domain factors	Immunoglobulin fold	K562	Haematopoietic_and_lymphoid_tissue	Cell line	22955616
DataSet_02_058	HMBOX1	ENCODE	ENCSR942XXL	-	CRISPRi	-	Homeo domain factors	Helix-turn-helix domains	K562	Haematopoietic_and_lymphoid_tissue	Cell line	22955616
DataSet_02_059	ZNF143	ENCODE	ENCSR781XJD	-	CRISPRi	-	C2H2 zinc finger factors	Zinc-coordinating DNA-binding domains	K562	Haematopoietic_and_lymphoid_tissue	Cell line	22955616
DataSet_02_060	GATA1	ENCODE	ENCSR850LOZ	-	CRISPRi	-	Other C4 zinc finger-type factors	Zinc-coordinating DNA-binding domains	K562	Haematopoietic_and_lymphoid_tissue	Cell line	22955616
DataSet_02_061	RFX5	ENCODE	ENCSR619EYC	-	CRISPRi	-	Fork head / winged helix factors	Helix-turn-helix domains	K562	Haematopoietic_and_lymphoid_tissue	Cell line	22955616
DataSet_02_062	NRF1	ENCODE	ENCSR299HUJ	-	CRISPRi	-	Basic leucine zipper factors (bZIP)	Basic domains	K562	Haematopoietic_and_lymphoid_tissue	Cell line	22955616
DataSet_02_063	TRIM28	ENCODE	ENCSR591QYK	-	CRISPRi	-	Others	ENCODE_TF	K562	Haematopoietic_and_lymphoid_tissue	Cell line	22955616
DataSet_02_064	HOXB4	ENCODE	ENCSR359VJC	-	CRISPRi	-	Homeo domain factors	Helix-turn-helix domains	K562	Haematopoietic_and_lymphoid_tissue	Cell line	-
DataSet_02_065	NONO	ENCODE	ENCSR039VEQ	-	CRISPRi	-	NonO domain factors	Yet undefined DNA-binding domains	K562	Haematopoietic_and_lymphoid_tissue	Cell line	22955616
DataSet_02_066	WHSC1	ENCODE	ENCSR181WYS	-	CRISPRi	-	High-mobility group (HMG) domain factors	Other all-alpha-helical DNA-binding domains	K562	Haematopoietic_and_lymphoid_tissue	Cell line	22955616
DataSet_02_067	SP1	ENCODE	ENCSR650QAK	-	CRISPRi	-	C2H2 zinc finger factors	Zinc-coordinating DNA-binding domains	K562	Haematopoietic_and_lymphoid_tissue	Cell line	22955616
DataSet_02_068	RNF2	ENCODE	ENCSR043UMW	-	CRISPRi	-	Others	TcoF-DB_TcoF	K562	Haematopoietic_and_lymphoid_tissue	Cell line	22955616
DataSet_02_069	ZNF395	ENCODE	ENCSR267BHU	-	CRISPRi	-	Others	TcoF-DB_TF	K562	Haematopoietic_and_lymphoid_tissue	Cell line	22955616
DataSet_02_070	ILF2	ENCODE	ENCSR073QLQ	-	CRISPRi	-	Others	Other Cofactors	K562	Haematopoietic_and_lymphoid_tissue	Cell line	22955616
DataSet_02_071	TFDP1	ENCODE	ENCSR552HTC	-	CRISPRi	-	Fork head / winged helix factors	Helix-turn-helix domains	K562	Haematopoietic_and_lymphoid_tissue	Cell line	22955616
DataSet_02_072	STAT5A	ENCODE	ENCSR376CFR	-	CRISPRi	-	STAT domain factors	Immunoglobulin fold	K562	Haematopoietic_and_lymphoid_tissue	Cell line	22955616
DataSet_02_073	HSF1	ENCODE	ENCSR734VBC	-	CRISPRi	-	Heat shock factors	Helix-turn-helix domains	K562	Haematopoietic_and_lymphoid_tissue	Cell line	22955616
DataSet_02_074	RBBP7	ENCODE	ENCSR235ZEI	-	CRISPRi	-	Others	Chromatin Remodeling Factors	K562	Haematopoietic_and_lymphoid_tissue	Cell line	22955616
DataSet_02_075	HMGA1	ENCODE	ENCSR069OUL	-	CRISPRi	-	A.T hook factors	beta-Sheet binding to DNA	K562	Haematopoietic_and_lymphoid_tissue	Cell line	22955616
DataSet_02_076	NFYA	ENCODE	ENCSR096VPS	-	CRISPRi	-	Heteromeric CCAAT-binding factors	Other all-alpha-helical DNA-binding domains	K562	Haematopoietic_and_lymphoid_tissue	Cell line	22955616
DataSet_02_077	NR2C2	ENCODE	ENCSR808HQN	-	CRISPRi	-	Nuclear receptors with C4 zinc fingers	Zinc-coordinating DNA-binding domains	K562	Haematopoietic_and_lymphoid_tissue	Cell line	22955616
DataSet_02_078	SIX5	ENCODE	ENCSR104QKG	-	CRISPRi	-	Homeo domain factors	Helix-turn-helix domains	K562	Haematopoietic_and_lymphoid_tissue	Cell line	22955616
DataSet_02_079	HMGN1	ENCODE	ENCSR011GAO	-	CRISPRi	-	Others	Unclassified Structure	K562	Haematopoietic_and_lymphoid_tissue	Cell line	22955616
DataSet_02_080	TARDBP	ENCODE	ENCSR731XIE	-	CRISPRi	-	Others	TcoF-DB_TcoF	K562	Haematopoietic_and_lymphoid_tissue	Cell line	22955616
DataSet_02_081	MAF1	ENCODE	ENCSR733ROU	-	CRISPRi	-	Others	TcoF-DB_TF	K562	Haematopoietic_and_lymphoid_tissue	Cell line	22955616
DataSet_02_082	ZBTB33	ENCODE	ENCSR223QTD	-	CRISPRi	-	C2H2 zinc finger factors	Zinc-coordinating DNA-binding domains	K562	Haematopoietic_and_lymphoid_tissue	Cell line	22955616
DataSet_02_083	MXD3	ENCODE	ENCSR104JMN	-	CRISPRi	-	Basic helix-loop-helix factors (bHLH)	Basic domains	K562	Haematopoietic_and_lymphoid_tissue	Cell line	22955616
DataSet_02_084	NR4A1	ENCODE	ENCSR357LVC	-	CRISPRi	-	Nuclear receptors with C4 zinc fingers	Zinc-coordinating DNA-binding domains	K562	Haematopoietic_and_lymphoid_tissue	Cell line	22955616
DataSet_02_085	MITF	ENCODE	ENCSR905SEH	-	CRISPRi	-	Basic helix-loop-helix factors (bHLH)	Basic domains	K562	Haematopoietic_and_lymphoid_tissue	Cell line	-
DataSet_02_086	CCAR2	ENCODE	ENCSR237IWZ	-	shRNA	GCATTGATTTGAGCGGCTGTA	Others	Other Cofactors	HepG2	Liver	Cell line	-
DataSet_02_087	RBM15	ENCODE	ENCSR599PXD	-	shRNA	GATCGTTACAACAGCGACAAT	Others	Other Cofactors	HepG2	Liver	Cell line	22955616
DataSet_02_088	ILF2	ENCODE	ENCSR366FFV	-	shRNA	CCAACGAAACTGGCTTTGAAA	Others	Other Cofactors	HepG2	Liver	Cell line	22955616
DataSet_02_089	SRSF7	ENCODE	ENCSR017PRS	-	shRNA	-	Others	ENCODE_TF	HepG2	Liver	Cell line	22955616
DataSet_02_090	SRSF9	ENCODE	ENCSR597XHH	-	shRNA	-	Others	ENCODE_TF	HepG2	Liver	Cell line	22955616
DataSet_02_091	HNRNPK	ENCODE	ENCSR853ZJS	-	shRNA	-	Others	Other Cofactors	HepG2	Liver	Cell line	22955616
DataSet_02_092	RBM22	ENCODE	ENCSR330KHN	-	shRNA	CCATTACTGAGACAGATTTAA	Others	TcoF-DB_TF	HepG2	Liver	Cell line	-
DataSet_02_093	NONO	ENCODE	ENCSR647NYX	-	shRNA	GCTGCTACAATGGAAGGAATT	NonO domain factors	Yet undefined DNA-binding domains	HepG2	Liver	Cell line	22955616
DataSet_02_094	ILF3	ENCODE	ENCSR942MBU	-	shRNA	CCTTCCAAGATGCCCAAGAAA	Others	ENCODE_TF	HepG2	Liver	Cell line	22955616
DataSet_02_095	AGO1	ENCODE	ENCSR533HXS	-	shRNA	GCTGACAAGAATGAGCGAATT	Others	TcoF-DB_TcoF	HepG2	Liver	Cell line	22955616
DataSet_02_096	HNRNPL	ENCODE	ENCSR155BMF	-	shRNA	CCTCAACAACAACTTCATGTT	Others	ENCODE_TF	HepG2	Liver	Cell line	22955616
DataSet_02_097	U2AF1	ENCODE	ENCSR372UWV	-	shRNA	GAGATGCAGGAACACTATGAT	Others	ENCODE_TF	HepG2	Liver	Cell line	22955616
DataSet_02_098	YBX3	ENCODE	ENCSR494VSD	-	shRNA	CGGAAATATCTGCGCAGTGTA	Cold-shock domain factors	beta-Barrel DNA-binding domains	HepG2	Liver	Cell line	-
DataSet_02_099	PSIP1	ENCODE	ENCSR744YVR	-	shRNA	GCAGCAACTAAACAATCAAAT	Others	TcoF-DB_TcoF	HepG2	Liver	Cell line	22955616
DataSet_02_100	RBM17	ENCODE	ENCSR385TMY	-	shRNA	CCGGTGATCCTTAAATGAACT	Others	ENCODE_TF	HepG2	Liver	Cell line	22955616
DataSet_02_101	RBFOX2	ENCODE	ENCSR767LLP	-	shRNA	CGGGTTCGTAACTTTCGAGAA	Others	Other Cofactors	HepG2	Liver	Cell line	22955616
DataSet_02_102	SAFB2	ENCODE	ENCSR110ZYD	-	shRNA	GACATGAGTGTGCTAGACGAA	Others	Other Cofactors	HepG2	Liver	Cell line	22955616
DataSet_02_103	FIP1L1	ENCODE	ENCSR116QBU	-	shRNA	GTACCAGAAGTAGATACTATA	Others	ENCODE_TF	HepG2	Liver	Cell line	22955616
DataSet_02_104	HDGF	ENCODE	ENCSR634KHL	-	shRNA	GAACGAGAAAGGAGCGTTGAA	Others	Other Cofactors	HepG2	Liver	Cell line	22955616
DataSet_02_105	U2AF2	ENCODE	ENCSR426UUG	-	shRNA	CGACGAGGAGTATGAGGAGAT	Others	ENCODE_TF	HepG2	Liver	Cell line	22955616
DataSet_02_106	TAF15	ENCODE	ENCSR998RZI	-	shRNA	GCTCGAAGGAATTCCTGCAAT	Others	ENCODE_TF	HepG2	Liver	Cell line	22955616
DataSet_02_107	SSB	ENCODE	ENCSR278CHI	-	shRNA	GCTGAAATGAAATCTCTAGAA	Others	Unclassified Structure	HepG2	Liver	Cell line	-
DataSet_02_108	ZNF622	ENCODE	ENCSR518JXY	-	shRNA	CAGTATGTCCAAAGGATGAAA	Others	Zinc-coordinating DNA-binding domains	HepG2	Liver	Cell line	-
DataSet_02_109	HNRNPUL1	ENCODE	ENCSR689ZJC	-	shRNA	CCGGGATAACAACAACTCCAA	Others	TcoF-DB_TcoF	HepG2	Liver	Cell line	22955616
DataSet_02_110	GTF2F1	ENCODE	ENCSR295XKC	-	shRNA	GCGCAAGATGATCAACGACAA	Others	ENCODE_TF	HepG2	Liver	Cell line	-
DataSet_02_111	RBM39	ENCODE	ENCSR760EGM	-	shRNA	GCTGGACCTATGAGGCTTTAT	Others	Other Cofactors	HepG2	Liver	Cell line	22955616
DataSet_02_112	BCLAF1	ENCODE	ENCSR481AYC	-	shRNA	GCGGTTCACTTCGTATCAGAA	Others	TcoF-DB_TF	HepG2	Liver	Cell line	22955616
DataSet_02_113	U2AF2	ENCODE	ENCSR622MCX	-	shRNA	CGACGAGGAGTATGAGGAGAT	Others	ENCODE_TF	HepG2	Liver	Cell line	22955616
DataSet_02_114	XRCC5	ENCODE	ENCSR732IYM	-	shRNA	TGAAGATGGACCTACAGCTAA	Others	ENCODE_TF	HepG2	Liver	Cell line	22955616
DataSet_02_115	PCBP1	ENCODE	ENCSR635FRH	-	shRNA	-	Others	TcoF-DB_TF	HepG2	Liver	Cell line	22955616
DataSet_02_116	TARDBP	ENCODE	ENCSR527QNC	-	shRNA	GCAATAGACAGTTAGAAAGAA	Others	TcoF-DB_TcoF	HepG2	Liver	Cell line	22955616
DataSet_02_117	SUB1	ENCODE	ENCSR997FOT	-	shRNA	GTACGTTAGTGTTCGCGATTT	Others	TcoF-DB_TcoF	HepG2	Liver	Cell line	22955616
DataSet_02_118	CEBPZ	ENCODE	ENCSR929PXS	-	shRNA	GCAGCCATGATTCTTCTTATT	Others	TcoF-DB_TF	HepG2	Liver	Cell line	22955616
DataSet_02_119	RBM25	ENCODE	ENCSR610AEI	-	shRNA	GCGCCTTAAGAATTGGGAAAT	Others	ENCODE_TF	HepG2	Liver	Cell line	22955616
DataSet_02_120	PTBP1	ENCODE	ENCSR064DXG	-	shRNA	CTCAACGTCAAGTACAACAAT	Others	ENCODE_TF	HepG2	Liver	Cell line	22955616
DataSet_02_121	RBM34	ENCODE	ENCSR318HAT	-	shRNA	GCTATGTGCTCTTTGAGAATA	Others	ENCODE_TF	HepG2	Liver	Cell line	22955616
DataSet_02_122	EWSR1	ENCODE	ENCSR532ZPP	-	shRNA	TGCATTGACTACCAGATTTAT	Others	TcoF-DB_TcoF	HepG2	Liver	Cell line	22955616
DataSet_02_123	PCBP2	ENCODE	ENCSR028ITN	-	shRNA	CCCACTAATGCCATCTTCAAA	Others	TcoF-DB_TF	HepG2	Liver	Cell line	22955616
DataSet_02_124	FUS	ENCODE	ENCSR927JXU	-	shRNA	GCTGATTACTTCAAGCAGATT	Others	ENCODE_TF	HepG2	Liver	Cell line	22955616
DataSet_02_125	HNRNPLL	ENCODE	ENCSR490DYI	-	shRNA	CGACAGGCTCTAGTGGAATTT	Others	ENCODE_TF	HepG2	Liver	Cell line	22955616
DataSet_02_126	SNRNP70	ENCODE	ENCSR635BOO	-	shRNA	TCCGCTTACAAACACGCAGAT	Others	ENCODE_TF	HepG2	Liver	Cell line	22955616
DataSet_02_127	SRSF3	ENCODE	ENCSR376FGR	-	shRNA	CGAGAGCTAGATGGAAGAACA	Others	ENCODE_TF	HepG2	Liver	Cell line	22955616
DataSet_02_128	PRPF4	ENCODE	ENCSR215FRI	-	shRNA	GCAAAGTGATGGGCCTAGATA	Others	ENCODE_TF	HepG2	Liver	Cell line	-
DataSet_02_129	TARDBP	ENCODE	ENCSR455TNF	-	shRNA	-	Others	TcoF-DB_TcoF	K562	Haematopoietic_and_lymphoid_tissue	Cell line	22955616
DataSet_02_130	POLR2G	ENCODE	ENCSR936TED	-	shRNA	-	Others	ENCODE_TF	K562	Haematopoietic_and_lymphoid_tissue	Cell line	22955616
DataSet_02_131	PTBP1	ENCODE	ENCSR527IVX	-	shRNA	CTCAACGTCAAGTACAACAAT	Others	ENCODE_TF	K562	Haematopoietic_and_lymphoid_tissue	Cell line	22955616
DataSet_02_132	AGO2	ENCODE	ENCSR495YSS	-	shRNA	-	Others	TcoF-DB_TcoF	K562	Haematopoietic_and_lymphoid_tissue	Cell line	22955616
DataSet_02_133	SRSF7	ENCODE	ENCSR464ADT	-	shRNA	GAACTGTATGGATTGCGAGAA	Others	ENCODE_TF	K562	Haematopoietic_and_lymphoid_tissue	Cell line	22955616
DataSet_02_134	SRSF9	ENCODE	ENCSR113HRG	-	shRNA	-	Others	ENCODE_TF	K562	Haematopoietic_and_lymphoid_tissue	Cell line	22955616
DataSet_02_135	PCBP2	ENCODE	ENCSR648QFY	-	shRNA	CCCACTAATGCCATCTTCAAA	Others	TcoF-DB_TF	K562	Haematopoietic_and_lymphoid_tissue	Cell line	22955616
DataSet_02_136	HNRNPK	ENCODE	ENCSR529JNJ	-	shRNA	GCCAGTGTTTCAGTCCCAGAC	Others	Other Cofactors	K562	Haematopoietic_and_lymphoid_tissue	Cell line	22955616
DataSet_02_137	PCBP1	ENCODE	ENCSR545AIK	-	shRNA	CCCATGATCCAACTGTGTAAT	Others	TcoF-DB_TF	K562	Haematopoietic_and_lymphoid_tissue	Cell line	22955616
DataSet_02_138	RBM17	ENCODE	ENCSR898OPN	-	shRNA	CCGGTGATCCTTAAATGAACT	Others	ENCODE_TF	K562	Haematopoietic_and_lymphoid_tissue	Cell line	22955616
DataSet_02_139	RBFOX2	ENCODE	ENCSR336DFS	-	shRNA	CGGGTTCGTAACTTTCGAGAA	Others	Other Cofactors	K562	Haematopoietic_and_lymphoid_tissue	Cell line	22955616
DataSet_02_140	TAF15	ENCODE	ENCSR031RZS	-	shRNA	-	Others	ENCODE_TF	K562	Haematopoietic_and_lymphoid_tissue	Cell line	22955616
DataSet_02_141	RBM34	ENCODE	ENCSR560AYQ	-	shRNA	GCTATGTGCTCTTTGAGAATA	Others	ENCODE_TF	K562	Haematopoietic_and_lymphoid_tissue	Cell line	22955616
DataSet_02_142	BCLAF1	ENCODE	ENCSR410ZPU	-	shRNA	GCGGTTCACTTCGTATCAGAA	Others	TcoF-DB_TF	K562	Haematopoietic_and_lymphoid_tissue	Cell line	22955616
DataSet_02_143	RBM15	ENCODE	ENCSR385UPQ	-	shRNA	GATCGTTACAACAGCGACAAT	Others	Other Cofactors	K562	Haematopoietic_and_lymphoid_tissue	Cell line	22955616
DataSet_02_144	PTBP1	ENCODE	ENCSR239BCO	-	shRNA	-	Others	ENCODE_TF	K562	Haematopoietic_and_lymphoid_tissue	Cell line	22955616
DataSet_02_145	DROSHA	ENCODE	ENCSR624XHG	-	shRNA	CGAAGCTCTTTGGTGAATAAT	Others	Unclassified Structure	K562	Haematopoietic_and_lymphoid_tissue	Cell line	22955616
DataSet_02_146	CCAR2	ENCODE	ENCSR984CLJ	-	shRNA	GCATTGATTTGAGCGGCTGTA	Others	Other Cofactors	K562	Haematopoietic_and_lymphoid_tissue	Cell line	22955616
DataSet_02_147	FIP1L1	ENCODE	ENCSR511BNY	-	shRNA	GTACCAGAAGTAGATACTATA	Others	ENCODE_TF	K562	Haematopoietic_and_lymphoid_tissue	Cell line	22955616
DataSet_02_148	ILF3	ENCODE	ENCSR269HQA	-	shRNA	CCTTCCAAGATGCCCAAGAAA	Others	ENCODE_TF	K562	Haematopoietic_and_lymphoid_tissue	Cell line	22955616
DataSet_02_149	NONO	ENCODE	ENCSR398HXV	-	shRNA	GCTGCTACAATGGAAGGAATT	NonO domain factors	Yet undefined DNA-binding domains	K562	Haematopoietic_and_lymphoid_tissue	Cell line	22955616
DataSet_02_150	SAFB2	ENCODE	ENCSR770LYW	-	shRNA	GACATGAGTGTGCTAGACGAA	Others	Other Cofactors	K562	Haematopoietic_and_lymphoid_tissue	Cell line	22955616
DataSet_02_151	RBM39	ENCODE	ENCSR678WOA	-	shRNA	GCTGGACCTATGAGGCTTTAT	Others	Other Cofactors	K562	Haematopoietic_and_lymphoid_tissue	Cell line	22955616
DataSet_02_152	ILF2	ENCODE	ENCSR126ARZ	-	shRNA	CCAACGAAACTGGCTTTGAAA	Others	Other Cofactors	K562	Haematopoietic_and_lymphoid_tissue	Cell line	22955616
DataSet_02_153	YBX3	ENCODE	ENCSR306EIU	-	shRNA	CGGAAATATCTGCGCAGTGTA	Cold-shock domain factors	beta-Barrel DNA-binding domains	K562	Haematopoietic_and_lymphoid_tissue	Cell line	22955616
DataSet_02_154	SRSF4	ENCODE	ENCSR697GLD	-	shRNA	-	Others	ENCODE_TF	K562	Haematopoietic_and_lymphoid_tissue	Cell line	22955616
DataSet_02_155	FUS	ENCODE	ENCSR325OOM	-	shRNA	GCTGATTACTTCAAGCAGATT	Others	ENCODE_TF	K562	Haematopoietic_and_lymphoid_tissue	Cell line	22955616
DataSet_02_156	HNRNPUL1	ENCODE	ENCSR034VBA	-	shRNA	CCGGGATAACAACAACTCCAA	Others	TcoF-DB_TcoF	K562	Haematopoietic_and_lymphoid_tissue	Cell line	22955616
DataSet_02_157	GTF2F1	ENCODE	ENCSR188IPO	-	shRNA	GCGCAAGATGATCAACGACAA	Others	ENCODE_TF	K562	Haematopoietic_and_lymphoid_tissue	Cell line	22955616
DataSet_02_158	PSIP1	ENCODE	ENCSR611LQB	-	shRNA	GCAGCAACTAAACAATCAAAT	Others	TcoF-DB_TcoF	K562	Haematopoietic_and_lymphoid_tissue	Cell line	22955616
DataSet_02_159	XRCC5	ENCODE	ENCSR715XZS	-	shRNA	-	Others	ENCODE_TF	K562	Haematopoietic_and_lymphoid_tissue	Cell line	22955616
DataSet_02_160	HNRNPL	ENCODE	ENCSR563YIS	-	shRNA	CCTCAACAACAACTTCATGTT	Others	ENCODE_TF	K562	Haematopoietic_and_lymphoid_tissue	Cell line	22955616
DataSet_02_161	SUB1	ENCODE	ENCSR047AJA	-	shRNA	GTACGTTAGTGTTCGCGATTT	Others	TcoF-DB_TcoF	K562	Haematopoietic_and_lymphoid_tissue	Cell line	22955616
DataSet_02_162	AGO1	ENCODE	ENCSR268JDD	-	shRNA	GCTGACAAGAATGAGCGAATT	Others	TcoF-DB_TcoF	K562	Haematopoietic_and_lymphoid_tissue	Cell line	22955616
DataSet_02_163	TAF15	ENCODE	ENCSR611ZAL	-	shRNA	GCTCGAAGGAATTCCTGCAAT	Others	ENCODE_TF	K562	Haematopoietic_and_lymphoid_tissue	Cell line	22955616
DataSet_02_164	SSB	ENCODE	ENCSR891AXF	-	shRNA	-	Others	Unclassified Structure	K562	Haematopoietic_and_lymphoid_tissue	Cell line	22955616
DataSet_02_165	U2AF1	ENCODE	ENCSR342EDG	-	shRNA	GAAAGTGTTGTAGTTGATTGA	Others	ENCODE_TF	K562	Haematopoietic_and_lymphoid_tissue	Cell line	22955616
DataSet_02_166	RBM25	ENCODE	ENCSR149DMY	-	shRNA	-	Others	ENCODE_TF	K562	Haematopoietic_and_lymphoid_tissue	Cell line	22955616
DataSet_02_167	EWSR1	ENCODE	ENCSR831YGP	-	shRNA	GACCGCCTATGCAACTTCTTA	Others	TcoF-DB_TcoF	K562	Haematopoietic_and_lymphoid_tissue	Cell line	22955616
DataSet_02_168	RBM22	ENCODE	ENCSR947OIM	-	shRNA	GCCGCAGACTGAATGTGAAAT	Others	TcoF-DB_TF	K562	Haematopoietic_and_lymphoid_tissue	Cell line	22955616
DataSet_02_169	TARDBP	ENCODE	ENCSR134JRE	-	shRNA	GCTCTAATTCTGGTGCAGCAA	Others	TcoF-DB_TcoF	K562	Haematopoietic_and_lymphoid_tissue	Cell line	22955616
DataSet_02_170	U2AF2	ENCODE	ENCSR904CJQ	-	shRNA	CGACGAGGAGTATGAGGAGAT	Others	ENCODE_TF	K562	Haematopoietic_and_lymphoid_tissue	Cell line	22955616
DataSet_02_171	RBM15	ENCODE	ENCSR627NVU	-	shRNA	CCCAATGGTTATGCCATTCTT	Others	Other Cofactors	K562	Haematopoietic_and_lymphoid_tissue	Cell line	22955616
DataSet_02_172	ZFX	ENCODE	ENCSR244ZVP	-	siRNA	-	C2H2 zinc finger factors	Zinc-coordinating DNA-binding domains	C4-2B	Prostate	Cell line	22955616
DataSet_02_173	MXI1	ENCODE	ENCSR631RKH	-	siRNA	-	Basic helix-loop-helix factors (bHLH)	Basic domains	K562	Haematopoietic_and_lymphoid_tissue	Cell line	22955616
DataSet_02_174	NFE2L2	ENCODE	ENCSR100ODO	-	siRNA	-	Basic leucine zipper factors (bZIP)	Basic domains	K562	Haematopoietic_and_lymphoid_tissue	Cell line	22955616
DataSet_02_175	LMNA	ENCODE	ENCSR071JWS	-	siRNA	-	Others	TcoF-DB_TcoF	K562	Haematopoietic_and_lymphoid_tissue	Cell line	22955616
DataSet_02_176	CEBPZ	ENCODE	ENCSR977SOT	-	siRNA	-	Others	TcoF-DB_TF	K562	Haematopoietic_and_lymphoid_tissue	Cell line	22955616
DataSet_02_177	ZNF180	ENCODE	ENCSR555CYH	-	siRNA	-	C2H2 zinc finger factors	Zinc-coordinating DNA-binding domains	K562	Haematopoietic_and_lymphoid_tissue	Cell line	22955616
DataSet_02_178	TBL1XR1	ENCODE	ENCSR989NEA	-	siRNA	-	Others	TcoF-DB_TcoF	K562	Haematopoietic_and_lymphoid_tissue	Cell line	22955616
DataSet_02_179	VEZF1	ENCODE	ENCSR047MQO	-	siRNA	-	C2H2 zinc finger factors	Zinc-coordinating DNA-binding domains	K562	Haematopoietic_and_lymphoid_tissue	Cell line	22955616
DataSet_02_180	ATF3	ENCODE	ENCSR045TQN	-	siRNA	-	Basic leucine zipper factors (bZIP)	Basic domains	K562	Haematopoietic_and_lymphoid_tissue	Cell line	22955616
DataSet_02_181	ZMIZ1	ENCODE	ENCSR509YMP	-	siRNA	-	Others	TcoF-DB_TcoF	K562	Haematopoietic_and_lymphoid_tissue	Cell line	22955616
DataSet_02_182	STAT5A	ENCODE	ENCSR174FUO	-	siRNA	-	STAT domain factors	Immunoglobulin fold	K562	Haematopoietic_and_lymphoid_tissue	Cell line	22955616
DataSet_02_183	MAFK	ENCODE	ENCSR640PVZ	-	siRNA	-	Basic leucine zipper factors (bZIP)	Basic domains	K562	Haematopoietic_and_lymphoid_tissue	Cell line	22955616
DataSet_02_184	KAT2B	ENCODE	ENCSR576FFB	-	siRNA	-	Others	TcoF-DB_TcoF	K562	Haematopoietic_and_lymphoid_tissue	Cell line	22955616
DataSet_02_185	CTCF	ENCODE	ENCSR067CAG	-	siRNA	-	C2H2 zinc finger factors	Zinc-coordinating DNA-binding domains	K562	Haematopoietic_and_lymphoid_tissue	Cell line	22955616
DataSet_02_186	BHLHE40	ENCODE	ENCSR626SFM	-	siRNA	-	Others	TcoF-DB_TF	K562	Haematopoietic_and_lymphoid_tissue	Cell line	22955616
DataSet_02_187	CHD1	ENCODE	ENCSR181AXM	-	siRNA	-	Others	ENCODE_TF	K562	Haematopoietic_and_lymphoid_tissue	Cell line	22955616
DataSet_02_188	BACH1	ENCODE	ENCSR793ISR	-	siRNA	-	Basic leucine zipper factors (bZIP)	Basic domains	K562	Haematopoietic_and_lymphoid_tissue	Cell line	22955616
DataSet_02_189	MAFG	ENCODE	ENCSR136ZPD	-	siRNA	-	Basic leucine zipper factors (bZIP)	Basic domains	K562	Haematopoietic_and_lymphoid_tissue	Cell line	22955616
DataSet_02_190	RAD21	ENCODE	ENCSR051NHG	-	siRNA	-	Others	TcoF-DB_TcoF	K562	Haematopoietic_and_lymphoid_tissue	Cell line	22955616
DataSet_02_191	LMNB2	ENCODE	ENCSR669QED	-	siRNA	-	Others	Unclassified Structure	K562	Haematopoietic_and_lymphoid_tissue	Cell line	22955616
DataSet_02_192	MAX	ENCODE	ENCSR675SDG	-	siRNA	-	Basic helix-loop-helix factors (bHLH)	Basic domains	K562	Haematopoietic_and_lymphoid_tissue	Cell line	22955616
DataSet_02_193	ARID3A	ENCODE	ENCSR169DSM	-	siRNA	-	ARID domain factors	Helix-turn-helix domains	K562	Haematopoietic_and_lymphoid_tissue	Cell line	22955616
DataSet_02_194	TCP1	ENCODE	ENCSR301SWM	-	siRNA	-	Others	Unclassified Structure	K562	Haematopoietic_and_lymphoid_tissue	Cell line	22955616
DataSet_02_195	LMNB1	ENCODE	ENCSR656ZOI	-	siRNA	-	Others	Unclassified Structure	K562	Haematopoietic_and_lymphoid_tissue	Cell line	22955616
DataSet_02_196	CHD2	ENCODE	ENCSR261IHP	-	siRNA	-	Others	ENCODE_TF	K562	Haematopoietic_and_lymphoid_tissue	Cell line	22955616
DataSet_02_197	CDAN1	ENCODE	ENCSR472UFW	-	siRNA	-	Others	Unclassified Structure	K562	Haematopoietic_and_lymphoid_tissue	Cell line	22955616
DataSet_02_198	UBTF	ENCODE	ENCSR312FIT	-	siRNA	-	High-mobility group (HMG) domain factors	Other all-alpha-helical DNA-binding domains	K562	Haematopoietic_and_lymphoid_tissue	Cell line	22955616
DataSet_02_199	MAZ	ENCODE	ENCSR129WCZ	-	siRNA	-	C2H2 zinc finger factors	Zinc-coordinating DNA-binding domains	K562	Haematopoietic_and_lymphoid_tissue	Cell line	22955616
DataSet_02_200	E2F4	ENCODE	ENCSR874ZXG	-	siRNA	-	Fork head / winged helix factors	Helix-turn-helix domains	K562	Haematopoietic_and_lymphoid_tissue	Cell line	22955616
DataSet_02_201	TAL1	ENCODE	ENCSR336ZWX	-	siRNA	-	Basic helix-loop-helix factors (bHLH)	Basic domains	K562	Haematopoietic_and_lymphoid_tissue	Cell line	22955616
DataSet_02_202	BRCA1	ENCODE	ENCSR205BWT	-	siRNA	-	Others	TcoF-DB_TF	K562	Haematopoietic_and_lymphoid_tissue	Cell line	22955616
DataSet_02_203	ZNF384	ENCODE	ENCSR965CCM	-	siRNA	-	C2H2 zinc finger factors	Zinc-coordinating DNA-binding domains	K562	Haematopoietic_and_lymphoid_tissue	Cell line	22955616
DataSet_02_204	RCOR1	ENCODE	ENCSR390GWL	-	siRNA	-	Tryptophan cluster factors	Helix-turn-helix domains	K562	Haematopoietic_and_lymphoid_tissue	Cell line	22955616
DataSet_02_205	E2F6	ENCODE	ENCSR820EGA	-	siRNA	-	Fork head / winged helix factors	Helix-turn-helix domains	K562	Haematopoietic_and_lymphoid_tissue	Cell line	22955616
DataSet_02_206	ZFX	ENCODE	ENCSR005AHI	-	siRNA	-	C2H2 zinc finger factors	Zinc-coordinating DNA-binding domains	MCF7	Mammary_gland	Cell line	22955616
