# Supplementary material for: KnockTF: a comprehensive human gene expression profile database with knockdown/knockout of transcription factors
Source: Nucleic Acids Res. 2019 Oct 10;48(D1):D93–D100. doi: 10.1093/nar/gkz881 (PMC6943067; doi:10.1093/nar/gkz881)
Supplement: gkz881_Supplemental_Files [file gkz881_supplemental_files.zip › Supplemental table 2.csv]

Supplemental table 2. TF ChIP-seq data for 457 TFs in 106 cell/tissue types.
TF supported by the ChIP-seq data	cell/tissue type
AFF1	K562
AGO1	HepG2
AGO1	K562
AGO2	HepG2
AHR	HepG2
ARHGAP35	K562
ARID1B	K562
ARID2	K562
ARID3A	HepG2
ARID3A	K562
ARID3A	MCF-7
ARID4B	HepG2
ARNT	HEK293T
ARNT	HepG2
ARNT	K562
ASH2L	GM12878
ASH2L	HepG2
ATF1	K562
ATF2	GM12878
ATF2	HepG2
ATF3	A549
ATF3	H1-hESC
ATF3	HepG2
ATF3	K562
ATF3	liver
ATF4	K562
ATF7	K562
BACH1	H1-hESC
BACH1	K562
BATF	GM12878
BCL11A	GM12878
BCL3	A549
BCL3	GM12878
BCL6	HepG2
BCL6B	HEK293
BCLAF1	GM12878
BCLAF1	HepG2
BCLAF1	K562
BHLHE40	GM12878
BHLHE40	HEK293T
BHLHE40	HepG2
BHLHE40	K562
BMI1	GM12878
BMI1	K562
BMI1	MCF-7
BRCA1	GM12878
BRCA1	H1-hESC
BRCA1	HepG2
BRCA1	K562
BRD4	HepG2
BRD4	K562
CBFA2T2	K562
CBFA2T3	K562
CBX1	K562
CBX2	A549
CBX2	HepG2
CBX3	GM12878
CBX3	K562
CBX5	H1-hESC
CBX5	K562
CBX8	A549
CBX8	H1-hESC
CBX8	K562
CCAR2	HepG2
CCAR2	K562
CEBPA	HepG2
CEBPB	A549
CEBPB	GM12878
CEBPB	HepG2
CEBPB	IMR-90
CEBPB	K562
CEBPG	HepG2
CEBPG	K562
CEBPZ	HepG2
CHD1	GM12878
CHD1	H1-hESC
CHD1	IMR-90
CHD2	GM12878
CHD2	H1-hESC
CHD2	HepG2
CHD4	A549
CHD4	GM12878
CHD4	HepG2
CHD7	H1-hESC
COPS2	MCF-7
CREB1	MCF-7
CREB3L1	K562
CREM	GM12878
CREM	K562
CTBP1	HEK293T
CTBP1	K562
CTBP1	MCF-7
CTCF	22Rv1
CTCF	A549
CTCF	A673
CTCF	AG04449
CTCF	AG04450
CTCF	AG09309
CTCF	AG09319
CTCF	AG10803
CTCF	astrocyte of the cerebellum
CTCF	astrocyte of the spinal cord
CTCF	astrocyte
CTCF	B cell
CTCF	BE2C
CTCF	bipolar neuron
CTCF	BJ
CTCF	brain microvascular endothelial cell
CTCF	bronchial epithelial cell
CTCF	C4-2B
CTCF	Caco-2
CTCF	cardiac muscle cell
CTCF	CD14-positive monocyte
CTCF	choroid plexus epithelial cell
CTCF	DOHH2
CTCF	endothelial cell of umbilical vein
CTCF	epithelial cell of esophagus
CTCF	epithelial cell of prostate
CTCF	epithelial cell of proximal tubule
CTCF	fibroblast of dermis
CTCF	fibroblast of lung
CTCF	fibroblast of mammary gland
CTCF	fibroblast of pulmonary artery
CTCF	fibroblast of the aortic adventitia
CTCF	fibroblast of villous mesenchyme
CTCF	foreskin fibroblast
CTCF	foreskin keratinocyte
CTCF	GM06990
CTCF	GM10248
CTCF	GM10266
CTCF	GM12874
CTCF	GM12875
CTCF	GM12878
CTCF	GM13976
CTCF	GM13977
CTCF	GM20000
CTCF	GM23338
CTCF	H1-hESC
CTCF	H54
CTCF	HCT116
CTCF	HEK293
CTCF	HeLa-S3
CTCF	hepatocyte
CTCF	HepG2
CTCF	HFF-Myc
CTCF	IMR-90
CTCF	Ishikawa
CTCF	K562
CTCF	keratinocyte
CTCF	kidney epithelial cell
CTCF	KMS-11
CTCF	liver
CTCF	LNCaP clone FGC
CTCF	LNCAP
CTCF	lung
CTCF	mammary epithelial cell
CTCF	MCF-7
CTCF	medulloblastoma
CTCF	MM.1S
CTCF	myotube
CTCF	NCI-H929
CTCF	neural cell
CTCF	neural progenitor cell
CTCF	neutrophil
CTCF	OCI-LY1
CTCF	OCI-LY3
CTCF	OCI-LY7
CTCF	osteoblast
CTCF	Panc1
CTCF	pancreas
CTCF	PC-3
CTCF	PC-9
CTCF	retinal pigment epithelial cell
CTCF	RWPE1
CTCF	RWPE2
CTCF	SK-N-SH
CTCF	smooth muscle cell
CTCF	spleen
CTCF	SU-DHL-6
CTCF	T47D
CTCF	VCaP
CTCF	WERI-Rb-1
CTCF	WI38
CTCFL	K562
CUX1	GM12878
CUX1	K562
DACH1	K562
DDX20	MCF-7
DEAF1	K562
DMAP1	HepG2
DPF2	GM12878
DPF2	K562
DPF2	MCF-7
DRAP1	HepG2
E2F1	K562
E2F4	GM12878
E2F6	K562
E2F7	K562
EBF1	GM12878
EGR1	H1-hESC
EGR1	K562
EGR1	liver
EHMT2	A549
EHMT2	HepG2
EHMT2	K562
ELF1	A549
ELF1	GM12878
ELF1	HepG2
ELF1	K562
ELF1	MCF-7
ELF3	HepG2
ELF4	HEK293T
ELK1	GM12878
ELK1	K562
EP300	GM12878
EP300	H1-hESC
EP300	HeLa-S3
EP300	HepG2
EP300	K562
EP300	neural cell
EP400	K562
ERF	HepG2
ESR1	Ishikawa
ESR1	T47D
ESRRA	GM12878
ESRRA	K562
ESRRA	MCF-7
ETS1	A549
ETS1	GM12878
ETS1	GM23338
ETS1	HepG2
ETS1	K562
ETV5	HepG2
ETV6	GM12878
ETV6	K562
EZH2	A673
EZH2	B cell
EZH2	fibroblast of dermis
EZH2	fibroblast of lung
EZH2	GM12878
EZH2	GM23248
EZH2	HCT116
EZH2	HeLa-S3
EZH2	hepatocyte
EZH2	HepG2
EZH2	mammary epithelial cell
EZH2	MCF-7
EZH2	MM.1S
EZH2	neural progenitor cell
EZH2	OCI-LY1
EZH2	PC-9
EZH2	skeletal muscle myoblast
EZH2phosphoT487	bipolar neuron
EZH2phosphoT487	DOHH2
EZH2phosphoT487	GM23248
EZH2phosphoT487	HCT116
EZH2phosphoT487	Loucy
EZH2phosphoT487	MCF-7
EZH2phosphoT487	MM.1S
EZH2phosphoT487	neural progenitor cell
EZH2phosphoT487	OCI-LY3
EZH2phosphoT487	OCI-LY7
EZH2phosphoT487	PC-3
EZH2phosphoT487	PC-9
EZH2phosphoT487	SK-N-SH
EZH2phosphoT487	SU-DHL-6
FIP1L1	HepG2
FIP1L1	K562
FOS	endothelial cell of umbilical vein
FOS	MCF 10A
FOSL1	H1-hESC
FOSL1	K562
FOSL2	A549
FOSL2	HepG2
FOXA1	A549
FOXA1	HEK293T
FOXA1	HepG2
FOXA1	K562
FOXA1	liver
FOXA1	T47D
FOXA2	HepG2
FOXA2	liver
FOXA3	HepG2
FOXK2	GM12878
FOXK2	HEK293T
FOXK2	HepG2
FOXM1	HEK293T
FOXP1	HepG2
FOXP2	PFSK-1
FOXP2	SK-N-MC
FUS	HepG2
FUS	K562
GABPA	GM12878
GABPA	H1-hESC
GABPA	HeLa-S3
GABPA	HepG2
GABPA	HL-60
GABPA	K562
GABPA	liver
GABPB1	HepG2
GABPB1	K562
GATA1	erythroblast
GATA1	K562
GATA2	endothelial cell of umbilical vein
GATA2	K562
GATA2	SH-SY5Y
GATA3	SH-SY5Y
GATA3	T47D
GATAD1	HepG2
GATAD2A	HepG2
GATAD2A	K562
GATAD2B	GM12878
GATAD2B	K562
GATAD2B	MCF-7
GLI2	HEK293
GMEB2	HepG2
GTF2F1	H1-hESC
GTF2F1	HepG2
GTF2F1	K562
GTF2F1	MCF-7
HCFC1	GM12878
HCFC1	HepG2
HCFC1	K562
HDAC1	HepG2
HDAC1	K562
HDAC2	A549
HDAC2	GM12878
HDAC2	H1-hESC
HDAC2	HepG2
HDAC2	K562
HDAC6	HepG2
HDAC6	K562
HDAC8	K562
HDGF	HEK293T
HDGF	K562
HES1	MCF-7
HHEX	HepG2
HMBOX1	K562
HMG20A	HepG2
HMG20B	HepG2
HNF4A	HepG2
HNF4A	liver
HNF4G	HepG2
HNF4G	liver
HNRNPH1	HepG2
HNRNPH1	K562
HNRNPK	HepG2
HNRNPK	K562
HNRNPL	HepG2
HNRNPL	K562
HNRNPLL	HepG2
HNRNPLL	K562
HNRNPUL1	HepG2
HNRNPUL1	K562
HOMEZ	HepG2
HSF1	GM12878
HSF1	MCF-7
IKZF1	GM12878
IKZF2	GM12878
IKZF5	HepG2
IRF1	K562
IRF2	HepG2
IRF3	GM12878
IRF4	GM12878
IRF9	K562
JUN	H1-hESC
JUN	K562
JUN	MCF-7
JUNB	K562
JUND	A549
JUND	GM12878
JUND	H1-hESC
JUND	HCT116
JUND	HepG2
JUND	K562
JUND	liver
JUND	SK-N-SH
JUND	T47D
KAT2B	HepG2
KAT7	HepG2
KAT8	HepG2
KDM1A	A549
KDM1A	GM12878
KDM1A	H1-hESC
KDM1A	HepG2
KDM1A	K562
KDM3A	HepG2
KDM4B	K562
KDM5A	A549
KDM5A	GM12878
KDM5A	H1-hESC
KDM5A	HepG2
KDM5B	K562
KDM6A	HepG2
KLF1	K562
KLF11	HepG2
KLF13	HEK293
KLF14	HEK293
KLF16	HepG2
KLF5	GM12878
KLF6	HepG2
KLF9	HepG2
KMT2B	HepG2
L3MBTL2	HEK293T
L3MBTL2	K562
LEF1	HEK293T
MAFF	HepG2
MAFF	K562
MAFG	K562
MAFK	H1-hESC
MAFK	HeLa-S3
MAFK	HepG2
MAFK	IMR-90
MAFK	K562
MAFK	MCF-7
MAX	GM12878
MAX	HepG2
MAX	K562
MAX	liver
MAZ	GM12878
MAZ	HepG2
MAZ	IMR-90
MAZ	MCF-7
MBD1	HepG2
MCM7	K562
MEF2A	GM12878
MEF2A	K562
MEF2B	GM12878
MEF2C	GM12878
MGA	K562
MIER2	HepG2
MIER3	HepG2
MITF	K562
MIXL1	HepG2
MLLT1	K562
MLX	HepG2
MNT	HepG2
MNT	K562
MNT	MCF-7
MTA1	K562
MTA1	MCF-7
MTA2	K562
MTA3	GM12878
MTA3	MCF-7
MXD3	HepG2
MXD4	HepG2
MXI1	GM12878
MXI1	K562
MXI1	neural cell
MXI1	SK-N-SH
MYBL2	K562
MYC	A549
MYC	H1-hESC
MYC	HeLa-S3
MYC	K562
MYC	MCF-7
MYC	MCF 10A
MYNN	K562
MYRF	HepG2
MZF1	HEK293
NANOG	GM23338
NANOG	H1-hESC
NCOA3	MCF-7
NCOA4	K562
NCOR1	HepG2
NCOR1	K562
NEUROD1	K562
NFATC1	GM12878
NFATC3	GM12878
NFATC3	K562
NFE2	GM12878
NFE2	K562
NFE2L2	HepG2
NFIA	HepG2
NFIB	MCF-7
NFIC	GM12878
NFIC	K562
NFIL3	HepG2
NFKBIZ	HepG2
NFRKB	HEK293T
NFRKB	K562
NFRKB	MCF-7
NFXL1	GM12878
NFXL1	MCF-7
NFYA	GM12878
NFYA	K562
NFYB	GM12878
NFYB	K562
NFYC	HepG2
NONO	HepG2
NONO	MCF-7
NR2C1	GM12878
NR2C1	K562
NR2C2	GM12878
NR2C2	K562
NR2F1	GM12878
NR2F1	HepG2
NR2F2	K562
NR2F2	liver
NR2F6	HepG2
NR3C1	A549
NR3C1	Ishikawa
NR3C1	K562
NR4A1	K562
NRF1	GM12878
NRF1	H1-hESC
NRF1	HepG2
NRF1	K562
NUFIP1	K562
PAF1	HepG2
PAX5	GM12878
PAX5	GM12891
PBX3	GM12878
PCBP1	HepG2
PCBP1	K562
PCBP2	HepG2
PCBP2	K562
PHF20	K562
PHF21A	K562
PHF8	A549
PHF8	H1-hESC
PHF8	HepG2
PKNOX1	GM12878
PKNOX1	HEK293T
PKNOX1	K562
PKNOX1	MCF-7
PML	K562
POLR2A	A549
POLR2A	endothelial cell of umbilical vein
POLR2A	GM12878
POLR2A	GM12891
POLR2A	GM12892
POLR2A	H1-hESC
POLR2A	HeLa-S3
POLR2A	HepG2
POLR2A	Ishikawa
POLR2A	K562
POLR2A	MCF-7
POLR2A	MCF 10A
POLR2A	Raji
POLR2AphosphoS2	A549
POLR2AphosphoS2	GM12878
POLR2AphosphoS2	HepG2
POLR2AphosphoS2	K562
POLR2AphosphoS5	endothelial cell of umbilical vein
POLR2AphosphoS5	GM12878
POLR2AphosphoS5	GM12891
POLR2AphosphoS5	GM12892
POLR2AphosphoS5	GM23338
POLR2AphosphoS5	H1-hESC
POLR2AphosphoS5	HCT116
POLR2AphosphoS5	HepG2
POLR2AphosphoS5	HL-60
POLR2AphosphoS5	K562
POLR2AphosphoS5	neural cell
POLR2AphosphoS5	Panc1
POLR2AphosphoS5	PFSK-1
POLR2AphosphoS5	SK-N-MC
POLR2AphosphoS5	SK-N-SH
POLR2G	HepG2
POLR2G	K562
POU2F2	GM12891
POU5F1	GM23338
POU5F1	K562
PPARG	HepG2
PRDM10	K562
PRDM6	HEK293
PRPF4	HepG2
PRPF4	K562
PTBP1	HepG2
PTBP1	K562
PTRF	K562
PYGO2	K562
RAD21	A549
RAD21	GM12878
RAD21	H1-hESC
RAD21	HepG2
RAD21	IMR-90
RAD21	liver
RAD21	neural cell
RAD21	SK-N-SH
RAD51	GM12878
RAD51	MCF-7
RARA	HepG2
RBAK	HEK293
RBBP5	GM12878
RBBP5	H1-hESC
RBBP5	K562
RBFOX2	HepG2
RBFOX2	K562
RBM15	K562
RBM17	K562
RBM22	HepG2
RBM22	K562
RBM25	K562
RBM34	K562
RBM39	HepG2
RBM39	K562
RBPJ	HepG2
RCOR1	GM12878
RCOR1	HepG2
RCOR1	K562
RCOR2	HepG2
RELA	K562
RERE	HepG2
REST	A549
REST	GM12878
REST	H1-hESC
REST	HeLa-S3
REST	HepG2
REST	HL-60
REST	K562
REST	liver
REST	Panc1
REST	PFSK-1
REST	SK-N-SH
RFX3	HepG2
RFX5	GM12878
RFX5	H1-hESC
RFX5	HepG2
RFX5	K562
RFX5	MCF-7
RFX5	SK-N-SH
RFXANK	HepG2
RNF2	A549
RNF2	H1-hESC
RNF2	K562
RUNX1	K562
RUNX3	GM12878
RXRA	GM12878
RXRA	H1-hESC
RXRA	HepG2
RXRA	liver
RXRB	HepG2
SAFB	K562
SAFB2	K562
SALL1	HEK293
SALL2	HEK293
SAP130	HepG2
SAP30	H1-hESC
SAP30	K562
SETDB1	K562
SIN3A	A549
SIN3A	GM12878
SIN3A	H1-hESC
SIN3A	HepG2
SIN3A	K562
SIN3A	SK-N-SH
SIN3B	HepG2
SIX5	A549
SIX5	GM12878
SIX5	H1-hESC
SIX5	K562
SLC30A9	HepG2
SMAD1	GM12878
SMAD1	K562
SMAD2	K562
SMAD4	HepG2
SMAD5	GM12878
SMAD5	K562
SMARCA4	K562
SMARCA5	GM12878
SMARCA5	MCF-7
SMARCB1	K562
SMARCC2	HepG2
SMARCE1	HepG2
SMARCE1	K562
SMARCE1	MCF-7
SMC3	GM12878
SMC3	HepG2
SMC3	K562
SMC3	neural cell
SNRNP70	HepG2
SNRNP70	K562
SOX13	HepG2
SOX5	HepG2
SOX6	K562
SP1	A549
SP1	H1-hESC
SP1	HEK293T
SP1	HepG2
SP1	K562
SP1	liver
SP5	HepG2
SPI1	GM12891
SPI1	HL-60
SREBF1	K562
SREBF1	MCF-7
SRF	GM12878
SRF	H1-hESC
SRSF3	K562
SRSF4	HepG2
SRSF7	K562
SRSF9	HepG2
STAT1	GM12878
STAT1	K562
STAT2	K562
STAT3	GM12878
STAT3	MCF 10A
STAT5A	GM12878
STAT5A	K562
SUPT20H	HeLa-S3
SUZ12	HEK293T
SUZ12	HepG2
SUZ12	MCF-7
SUZ12	NT2-D1
SYNCRIP	HepG2
TAF1	A549
TAF1	GM12878
TAF1	GM12891
TAF1	GM12892
TAF1	H1-hESC
TAF1	HeLa-S3
TAF1	HepG2
TAF1	K562
TAF1	PFSK-1
TAF1	SK-N-SH
TAF15	HepG2
TAF15	K562
TAF7	H1-hESC
TAF7	K562
TAF9B	K562
TAL1	K562
TARDBP	GM12878
TARDBP	HEK293T
TARDBP	HepG2
TARDBP	K562
TARDBP	MCF-7
TBL1XR1	GM12878
TBL1XR1	HepG2
TBL1XR1	K562
TBP	GM12878
TBP	H1-hESC
TBP	HepG2
TBP	K562
TBX3	HepG2
TCF12	A549
TCF12	GM12878
TCF12	H1-hESC
TCF12	HepG2
TCF12	K562
TCF7	GM12878
TCF7	HepG2
TCF7	K562
TCF7L2	Panc1
TEAD1	HepG2
TEAD3	HepG2
TEAD4	K562
TFAP4	HepG2
TFDP1	K562
TFE3	HepG2
THAP1	K562
THAP11	HepG2
THRAP3	K562
THRB	HepG2
TRIM22	GM12878
TRIM28	HEK293
TRIM28	K562
TRIP13	K562
U2AF1	HepG2
U2AF1	K562
U2AF2	HepG2
U2AF2	K562
UBTF	GM12878
UBTF	K562
USF1	GM12878
USF1	H1-hESC
USF1	HepG2
USF1	K562
USF1	SK-N-SH
USF2	GM12878
USF2	H1-hESC
USF2	K562
WRNIP1	GM12878
XRCC5	HepG2
XRCC5	K562
YBX1	K562
YY1	A549
YY1	GM12878
YY1	GM12891
YY1	GM12892
YY1	H1-hESC
YY1	HEK293
YY1	HepG2
YY1	K562
YY1	liver
YY1	SK-N-SH
YY2	HEK293
ZBED1	K562
ZBTB1	MCF-7
ZBTB10	HEK293
ZBTB12	HEK293
ZBTB20	HEK293
ZBTB25	HepG2
ZBTB26	HEK293
ZBTB26	HepG2
ZBTB33	A549
ZBTB33	GM12878
ZBTB33	HepG2
ZBTB33	liver
ZBTB33	MCF-7
ZBTB40	HepG2
ZBTB40	K562
ZBTB48	HEK293
ZBTB6	HEK293
ZBTB7A	HepG2
ZBTB7A	K562
ZBTB7B	MCF-7
ZC3H11A	K562
ZEB1	GM12878
ZEB2	K562
ZFHX2	HEK293
ZFP64	HepG2
ZFP91	K562
ZFX	22Rv1
ZFX	C4-2B
ZFX	HCT116
ZFX	HEK293T
ZFX	MCF-7
ZGPAT	HepG2
ZHX1	HeLa-S3
ZHX2	HepG2
ZIC2	HEK293
ZIK1	HEK293
ZKSCAN8	HepG2
ZNF10	HEK293
ZNF112	HEK293
ZNF132	HEK293
ZNF133	HEK293
ZNF143	GM12878
ZNF143	H1-hESC
ZNF143	K562
ZNF148	HEK293
ZNF155	HEK293
ZNF157	HEK293
ZNF169	HEK293
ZNF174	HEK293
ZNF175	K562
ZNF189	HEK293
ZNF19	HEK293
ZNF195	HEK293
ZNF205	HepG2
ZNF211	HEK293
ZNF213	HEK293
ZNF214	HEK293
ZNF217	GM12878
ZNF221	HEK293
ZNF223	HEK293
ZNF23	HEK293
ZNF24	GM12878
ZNF24	HepG2
ZNF24	K562
ZNF24	MCF-7
ZNF248	HEK293
ZNF26	HEK293
ZNF263	K562
ZNF266	HEK293
ZNF274	GM08714
ZNF274	HEK293
ZNF274	K562
ZNF274	NT2-D1
ZNF280C	HEK293
ZNF282	K562
ZNF3	HepG2
ZNF300	HEK293
ZNF302	HEK293
ZNF311	HEK293
ZNF316	K562
ZNF331	HEK293
ZNF34	HEK293
ZNF350	HEK293
ZNF354B	K562
ZNF384	GM12878
ZNF384	HEK293T
ZNF384	HepG2
ZNF384	K562
ZNF398	HEK293
ZNF404	HEK293
ZNF416	HEK293
ZNF426	HEK293
ZNF433	HEK293
ZNF449	HEK293
ZNF473	HEK293
ZNF48	HepG2
ZNF491	HEK293
ZNF493	HEK293
ZNF507	K562
ZNF510	HEK293
ZNF511	HepG2
ZNF512B	MCF-7
ZNF514	HEK293
ZNF521	HEK293
ZNF524	HEK293
ZNF529	HEK293
ZNF530	HEK293
ZNF544	HEK293
ZNF548	HEK293
ZNF555	HEK293
ZNF571	HEK293
ZNF577	HEK293
ZNF579	MCF-7
ZNF580	HepG2
ZNF592	GM12878
ZNF592	K562
ZNF614	HepG2
ZNF621	HEK293
ZNF624	HEK293
ZNF644	HepG2
ZNF645	HEK293
ZNF652	HepG2
ZNF658	HEK293
ZNF662	HEK293
ZNF687	GM12878
ZNF7	HepG2
ZNF701	HEK293
ZNF704	HEK293
ZNF747	HEK293
ZNF768	HEK293
ZNF770	HEK293
ZNF776	HEK293
ZNF777	HEK293
ZNF785	HEK293
ZNF791	HEK293
ZNF792	HEK293
ZNF792	HepG2
ZNF8	MCF-7
ZNF843	HEK293
ZSCAN18	HEK293
ZSCAN26	HEK293
ZSCAN29	GM12878
ZSCAN4	HEK293
ZSCAN5C	HEK293
ZSCAN9	HepG2
ZZZ3	GM12878
